# Supplementary material for: Latent ion tracks were finally observed in diamond
Source: Nat Commun. 2024 Feb 27;15:1786. doi: 10.1038/s41467-024-45934-4 (PMC10899563; doi:10.1038/s41467-024-45934-4)
Supplement: Supplementary file 3 — Source Data [file 41467_2024_45934_MOESM3_ESM.xlsx]

## Sheet: Fig3b and 3c
Fig. 3b
top-view track diameters
C60=> diamond fluence:5E10 C60/cm2, 7deg
data: Energy(MeV), mean-diameter(nm), std(nm), -std(nm)
9, 9.153, +1.55, -1.55
6, 5.460, +1.210, -1.210
4, 4.994, +0.9, -0.9
2, 4.868, +0.892, -0.893
1, 0, +1.5, -1.5 for observation error bars
Fig. 3b
side-vieew track diameters
C60=> diamond side-view fluence:1E11 C60/cm2, 7deg
data: Energy(MeV), side-mean-diameter(nm), std(nm), -std(nm)
9, 7.137, +1.638, -1.638
6, 4.877, +1.315, -1.315
4, 3.602, +0.553, -0.553
2 3.176, +0.728, -0.728
1, 0, +1.5, -1.5 for observation error bars
Fig. 3c
track length
C60=> diamond 7deg fluence: 1E11 C60/cm2 (all the samples)
data: Energy(MeV), mean-length(nm), std(nm), -std(nm)
2, 17.332, +2.746, -2.746
4, 33.562, +6.219, -6.219
6, 38.872, +5.322, -5.322
9, 52.055, +7.307, -7.307

## Sheet: Fig3d
Fig. 3d
	C60=> diamond side-view fluence:1E11 C60/cm2	7deg
	Energy(MeV)	side-mean-diameter(nm)	std(nm)	Se(keV/nm)
	9	7.137	1.638	52.2
	6	4.877	1.315	45.9
	4	3.602	0.553	39.4
	2	3.176	0.728	29.3
	1	0	0	21.5
Fitting curve
R^2(nm^2) = a +b Se(keV/nm)
a= -8.53954
b= 0.356577
r = 0.90663

## Sheet: Fig5
Standard data (graphite)			Standard data (diamond)				E(eV)
E-Loss (eV)	EELS-intensity (a.u.)		E-Loss (eV)	EELS-intensity (a.u.)			x(nm)	0	1	3	5	9	15	30
270.3	1.86616		270.191	-0.00224893			270	-0.004622	-0.0043004	-0.0039788	-0.0034964	-0.003014	-0.0028532	-0.0026924
272.866	1.87558		272.272	-0.00271885			270.1	-0.004525	-0.004219	-0.003913	-0.003454	-0.002995	-0.002842	-0.002689
275.431	1.87526		275.395	-0.00342374			270.2	-0.004428	-0.0041376	-0.0038472	-0.0034116	-0.002976	-0.0028308	-0.0026856
277.035	1.8848		277.774	-0.00396079			270.3	-0.004334	-0.0040588	-0.0037836	-0.0033708	-0.002958	-0.0028204	-0.0026828
278.157	1.8944		278.964	0.00479995			270.4	-0.004244	-0.0039848	-0.0037256	-0.0033368	-0.002948	-0.0028184	-0.0026888
278.959	1.90403		280.749	0.00439715			270.5	-0.004147	-0.0039034	-0.0036598	-0.0032944	-0.002929	-0.0028072	-0.0026854
280.082	1.92336		281.79	0.03125			270.6	-0.00405	-0.003822	-0.003594	-0.003252	-0.00291	-0.002796	-0.002682
280.886	1.97192		282.683	0.0491071			270.7	-0.003956	-0.0037432	-0.0035304	-0.0032112	-0.002892	-0.0027856	-0.0026792
281.85	2.0302		283.576	0.0759936			270.8	-0.003866	-0.0036692	-0.0034724	-0.0031772	-0.002882	-0.0027836	-0.0026852
282.172	2.06909		284.173	0.121006			270.9	-0.003769	-0.0035878	-0.0034066	-0.0031348	-0.002863	-0.0027724	-0.0026818
282.496	2.14691		284.77	0.175047			271	-0.003675	-0.003509	-0.003343	-0.003094	-0.002845	-0.002762	-0.002679
282.981	2.25391		285.515	0.210996			271.1	-0.003578	-0.0034276	-0.0032772	-0.0030516	-0.002826	-0.0027508	-0.0026756
283.306	2.35119		285.962	0.247013			271.2	-0.003488	-0.0033536	-0.0032192	-0.0030176	-0.002816	-0.0027488	-0.0026816
283.47	2.45823		286.41	0.292058			271.3	-0.003391	-0.0032722	-0.0031534	-0.0029752	-0.002797	-0.0027376	-0.0026782
283.473	2.51662		286.709	0.337137			271.4	-0.003297	-0.0031934	-0.0030898	-0.0029344	-0.002779	-0.0027272	-0.0026754
283.641	2.72098		286.86	0.39128			271.5	-0.0032	-0.003112	-0.003024	-0.002892	-0.00276	-0.002716	-0.002672
283.968	2.86693		287.308	0.445354			271.6	-0.00311	-0.003038	-0.002966	-0.002858	-0.00275	-0.002714	-0.002678
284.136	3.06155		287.459	0.508526			271.7	-0.003013	-0.0029566	-0.0029002	-0.0028156	-0.002731	-0.0027028	-0.0026746
284.145	3.2854		287.759	0.580693			271.8	-0.002919	-0.0028778	-0.0028366	-0.0027748	-0.002713	-0.0026924	-0.0026718
284.154	3.51897		287.761	0.652927			271.9	-0.002822	-0.0027964	-0.0027708	-0.0027324	-0.002694	-0.0026812	-0.0026684
284.481	3.67465		287.913	0.725128			272	-0.002732	-0.0027224	-0.0027128	-0.0026984	-0.002684	-0.0026792	-0.0026744
284.485	3.78171		288.065	0.815387			272.1	-0.002638	-0.0026436	-0.0026492	-0.0026576	-0.002666	-0.0026688	-0.0026716
284.65	3.89847		288.366	0.905612			272.2	-0.002541	-0.0025622	-0.0025834	-0.0026152	-0.002647	-0.0026576	-0.0026682
284.657	4.05419		288.368	0.968817			272.3	-0.002451	-0.0024882	-0.0025254	-0.0025812	-0.002637	-0.0026556	-0.0026742
284.983	4.20014		288.67	1.08613			272.4	-0.002354	-0.0024068	-0.0024596	-0.0025388	-0.002618	-0.0026444	-0.0026708
285.142	4.15146		288.673	1.18545			272.5	-0.00226	-0.002328	-0.002396	-0.002498	-0.0026	-0.002634	-0.002668
285.296	3.99572		288.974	1.27568			272.6	-0.002163	-0.0022466	-0.0023302	-0.0024556	-0.002581	-0.0026228	-0.0026646
285.611	3.85943		288.979	1.39306			272.7	-0.00207384	-0.00217333	-0.00227282	-0.00242205	-0.00257128	-0.00262103	-0.00267077
285.606	3.73291		288.983	1.50141			272.8	-0.00197769	-0.00209266	-0.00220764	-0.0023801	-0.00255256	-0.00261005	-0.00266754
285.759	3.55771		289.135	1.60973			272.9	-0.00192027	-0.00204557	-0.00217086	-0.00235881	-0.00254676	-0.00260941	-0.00267205
285.915	3.45063		289.139	1.71808			273	-0.00193792	-0.00206353	-0.00218914	-0.00237756	-0.00256597	-0.00262878	-0.00269158
286.071	3.35329		289.142	1.79934			273.1	-0.00196257	-0.00208889	-0.00221522	-0.0024047	-0.00259419	-0.00265735	-0.00272051
286.389	3.27539		289.443	1.8986			273.2	-0.00198022	-0.00210686	-0.00223349	-0.00242345	-0.00261341	-0.00267672	-0.00274004
286.707	3.19749		289.596	2.00691			273.3	-0.00199787	-0.00212482	-0.00225177	-0.0024422	-0.00263262	-0.0026961	-0.00275957
287.026	3.15853		289.75	2.13329			273.4	-0.00201552	-0.00214278	-0.00227005	-0.00246094	-0.00265184	-0.00271547	-0.0027791
287.827	3.15843		289.754	2.2597			273.5	-0.00204017	-0.00216815	-0.00229612	-0.00248809	-0.00268006	-0.00274404	-0.00280803
288.469	3.17781		289.759	2.39514			273.6	-0.00205782	-0.00218611	-0.0023144	-0.00250684	-0.00269927	-0.00276342	-0.00282756
289.114	3.2556		290.063	2.5576			273.7	-0.00207547	-0.00220407	-0.00233268	-0.00252558	-0.00271849	-0.00278279	-0.00284709
289.117	3.33345		290.069	2.72916			273.8	-0.00209312	-0.00222203	-0.00235095	-0.00254433	-0.00273771	-0.00280216	-0.00286662
289.6	3.38206		290.372	2.86453			273.9	-0.00211777	-0.0022474	-0.00237703	-0.00257148	-0.00276592	-0.00283074	-0.00289555
289.925	3.49881		290.525	2.9909			274	-0.00213542	-0.00226536	-0.0023953	-0.00259022	-0.00278514	-0.00285011	-0.00291508
290.09	3.60584		290.678	3.11728			274.1	-0.00215307	-0.00228332	-0.00241358	-0.00260897	-0.00280436	-0.00286948	-0.00293461
290.255	3.72261		290.832	3.25269			274.2	-0.00217071	-0.00230129	-0.00243186	-0.00262771	-0.00282357	-0.00288886	-0.00295414
290.26	3.85886		291.282	3.35191			274.3	-0.00219536	-0.00232665	-0.00245793	-0.00265486	-0.00285179	-0.00291743	-0.00298307
290.426	4.00483		291.285	3.42414			274.4	-0.00221301	-0.00234461	-0.00247621	-0.00267361	-0.002871	-0.0029368	-0.0030026
290.595	4.20919		291.435	3.47828			274.5	-0.00223066	-0.00236258	-0.00249449	-0.00269235	-0.00289022	-0.00295618	-0.00302213
290.602	4.38437		291.736	3.56851			274.6	-0.00224831	-0.00238054	-0.00251276	-0.0027111	-0.00290944	-0.00297555	-0.00304166
290.77	4.56926		292.036	3.63165			274.7	-0.00227296	-0.0024059	-0.00253884	-0.00273825	-0.00293765	-0.00300412	-0.00307059
290.936	4.71523		292.484	3.67669			274.8	-0.00229061	-0.00242386	-0.00255712	-0.00275699	-0.00295687	-0.0030235	-0.00309012
290.781	4.8515		293.078	3.6585			274.9	-0.00230826	-0.00244183	-0.00257539	-0.00277574	-0.00297609	-0.00304287	-0.00310965
290.943	4.89041		293.374	3.62231			275	-0.00232591	-0.00245979	-0.00259367	-0.00279449	-0.0029953	-0.00306224	-0.00312918
291.269	5.03635		293.669	3.56807			275.1	-0.00235056	-0.00248515	-0.00261975	-0.00282163	-0.00302352	-0.00309082	-0.00315811
291.282	5.34779		293.963	3.47771			275.2	-0.00236821	-0.00250312	-0.00263802	-0.00284038	-0.00304274	-0.00311019	-0.00317764
291.45	5.55215		294.109	3.40544			275.3	-0.00238586	-0.00252108	-0.0026563	-0.00285913	-0.00306195	-0.00312956	-0.00319717
291.618	5.73704		294.552	3.32408			275.4	-0.00240351	-0.00253904	-0.00267457	-0.00287787	-0.00308117	-0.00314894	-0.0032167
291.781	5.80515		294.699	3.26084			275.5	-0.00230267	-0.00245565	-0.00260863	-0.00283809	-0.00306756	-0.00314405	-0.00322053
292.423	5.83427		295.142	3.17948			275.6	-0.00213825	-0.00231582	-0.00249338	-0.00275973	-0.00302608	-0.00311487	-0.00320365
292.742	5.78557		295.288	3.10721			275.7	-0.001975	-0.002177	-0.002379	-0.002682	-0.002985	-0.003086	-0.003187
293.06	5.70767		295.434	3.04397			275.8	-0.001816	-0.0020432	-0.0022704	-0.0026112	-0.002952	-0.0030656	-0.0031792
293.377	5.62004		296.176	2.99866			275.9	-0.001653	-0.0019046	-0.0021562	-0.0025336	-0.002911	-0.0030368	-0.0031626
293.533	5.51297		297.066	2.94428			276	-0.001487	-0.0017634	-0.0020398	-0.0024544	-0.002869	-0.0030072	-0.0031454
293.849	5.39614		297.959	2.95311			276.1	-0.001324	-0.0016248	-0.0019256	-0.0023768	-0.002828	-0.0029784	-0.0031288
294.167	5.33771		298.551	2.8988			276.2	-0.001165	-0.001491	-0.001817	-0.002306	-0.002795	-0.002958	-0.003121
295.128	5.31812		298.847	2.85358			276.3	-0.001002	-0.0013524	-0.0017028	-0.0022284	-0.002754	-0.0029292	-0.0031044
296.09	5.32774		299.29	2.78125			276.4	-0.000836	-0.0012112	-0.0015864	-0.0021492	-0.002712	-0.0028996	-0.0030872
297.052	5.30816		299.731	2.62765			276.5	-0.000673	-0.0010726	-0.0014722	-0.0020716	-0.002671	-0.0028708	-0.0030706
297.851	5.2594		299.726	2.50124			276.6	-0.000514	-0.0009388	-0.0013636	-0.0020008	-0.002638	-0.0028504	-0.0030628
298.491	5.21066		300.169	2.40182			276.7	-0.000351	-0.0008002	-0.0012494	-0.0019232	-0.002597	-0.0028216	-0.0030462
298.97	5.16194		300.463	2.31146			276.8	-0.000185	-0.000659	-0.001133	-0.001844	-0.002555	-0.002792	-0.003029
299.61	5.1424		300.758	2.24819			276.9	-2.2e-05	-0.0005204	-0.0010188	-0.0017664	-0.002514	-0.0027632	-0.0030124
300.892	5.11304		301.05	2.10365			277	0.000137	-0.0003866	-0.0009102	-0.0016956	-0.002481	-0.0027428	-0.0030046
301.694	5.12268		301.343	2.00426			277.1	0.000351	-0.0002038	-0.0007586	-0.0015908	-0.002423	-0.0027004	-0.0029778
302.656	5.14203		301.638	1.92293			277.2	0.000592	2.4e-06	-0.0005872	-0.0014716	-0.002356	-0.0026508	-0.0029456
303.619	5.15164		301.932	1.83257			277.3	0.000836	0.0002112	-0.0004136	-0.0013508	-0.002288	-0.0026004	-0.0029128
304.097	5.09319		302.523	1.73312			277.4	0.00107	0.00041	-0.00025	-0.00124	-0.00223	-0.00256	-0.00289
304.576	5.04447		303.268	1.76907			277.5	0.001314	0.0006188	-7.64e-05	-0.0011192	-0.002162	-0.0025096	-0.0028572
305.216	5.00546		303.568	1.84123			277.6	0.001555	0.000825	9.5e-05	-0.001	-0.002095	-0.00246	-0.002825
306.017	4.9859		303.719	1.91343			277.7	0.001799	0.0010338	0.0002686	-0.0008792	-0.002027	-0.0024096	-0.0027922
306.979	4.98578		304.02	2.00366			277.8	0.002173	0.0013806	0.0005882	-0.0006004	-0.001789	-0.0021852	-0.0025814
307.458	4.95653		304.321	2.10291			277.9	0.002949	0.0021518	0.0013546	0.0001588	-0.001037	-0.0014356	-0.0018342
307.937	4.88834		304.622	2.19314			278	0.003715	0.002913	0.002111	0.000908	-0.000295	-0.000696	-0.001097
308.414	4.81042		304.921	2.25628			278.1	0.004491	0.0036842	0.0028774	0.0016672	0.000457	5.36e-05	-0.0003498
308.732	4.74226		305.223	2.36456			278.2	0.00530473	0.00448728	0.00366984	0.00244367	0.00121751	0.000808783	0.000400061
309.05	4.66436		305.82	2.43666			278.3	0.0061801	0.00534411	0.00450811	0.00325412	0.00200013	0.00158213	0.00116413
309.368	4.5962		306.265	2.40044			278.4	0.00705547	0.00620093	0.00534638	0.00406457	0.00278275	0.00235548	0.00192821
309.685	4.5183		306.858	2.35516			278.5	0.007929	0.0070558	0.0061826	0.0048728	0.003563	0.0031264	0.0026898
310.003	4.45013		307.153	2.28286			278.6	0.00881	0.007918	0.007026	0.005688	0.00435	0.003904	0.003458
310.32	4.3625		307.596	2.19247			278.7	0.009688	0.0087776	0.0078672	0.0065016	0.005136	0.0046808	0.0042256
310.478	4.29436		307.891	2.13823			278.8	0.010559	0.0096298	0.0087006	0.0073068	0.005913	0.0054484	0.0049838
311.114	4.16776		308.186	2.07495			278.9	0.011437	0.0104894	0.0095418	0.0081204	0.006699	0.0062252	0.0057514
311.594	4.12877		308.481	2.01168			279	0.012182	0.0111964	0.0102108	0.0087324	0.007254	0.0067612	0.0062684
311.911	4.04114		308.776	1.93035			279.1	0.012684	0.0116288	0.0105736	0.0089908	0.007408	0.0068804	0.0063528
312.229	3.97298		309.071	1.86708			279.2	0.013189	0.0120638	0.0109386	0.0092508	0.007563	0.0070004	0.0064378
312.708	3.92426		309.365	1.79478			279.3	0.013684	0.0124888	0.0112936	0.0095008	0.007708	0.0071104	0.0065128
313.347	3.88525		309.659	1.70442			279.4	0.014186	0.0129212	0.0116564	0.0097592	0.007862	0.0072296	0.0065972
313.827	3.86573		310.103	1.65014			279.5	0.014688	0.0133536	0.0120192	0.0100176	0.008016	0.0073488	0.0066816
314.949	3.84613		310.398	1.56881			279.6	0.01519	0.013786	0.012382	0.010276	0.00817	0.007468	0.006766
316.712	3.83618		310.841	1.49648			279.7	0.015685	0.014211	0.012737	0.010526	0.008315	0.007578	0.006841
317.674	3.84579		311.581	1.40602			279.8	0.016187	0.0146434	0.0130998	0.0107844	0.008469	0.0076972	0.0069254
318.797	3.85539		312.026	1.3698			279.9	0.016689	0.0150758	0.0134626	0.0110428	0.008623	0.0078164	0.0070098
319.439	3.87478		313.363	1.33338			280	0.017191	0.0155082	0.0138254	0.0113012	0.008777	0.0079356	0.0070942
320.082	3.9039		314.702	1.34211			280.1	0.017917	0.0161334	0.0143498	0.0116744	0.008999	0.0081072	0.0072154
321.527	3.96211		316.191	1.40497			280.2	0.019715	0.017689	0.015663	0.012624	0.009585	0.008572	0.007559
322.491	4.02039		317.086	1.47701			280.3	0.021516	0.0192472	0.0169784	0.0135752	0.010172	0.0090376	0.0079032
323.615	4.06892		317.683	1.53105			280.4	0.023314	0.0208028	0.0182916	0.0145248	0.010758	0.0095024	0.0082468
325.222	4.15631		319.024	1.60298			280.5	0.025105	0.022351	0.019597	0.015466	0.011335	0.009958	0.008581
326.346	4.1951		320.217	1.693			280.6	0.026906	0.0239092	0.0209124	0.0164172	0.011922	0.0104236	0.0089252
327.789	4.19493		320.964	1.81022			280.7	0.028704	0.0254648	0.0222256	0.0173668	0.012508	0.0108884	0.0092688
329.071	4.18504		321.859	1.87322			280.8	0.031436	0.0280072	0.0245784	0.0194352	0.014292	0.0125776	0.0108632
329.872	4.17521		322.309	1.98147			280.9	0.035054	0.0314868	0.0279196	0.0225688	0.017218	0.0154344	0.0136508
331.153	4.13613		323.058	2.12577			281	0.038672	0.0349664	0.0312608	0.0257024	0.020144	0.0182912	0.0164384
331.792	4.08739		323.953	2.20683			281.1	0.042293	0.0384486	0.0346042	0.0288376	0.023071	0.0211488	0.0192266
332.272	4.05813		324.552	2.30602			281.2	0.045904	0.0419208	0.0379376	0.0319628	0.025988	0.0239964	0.0220048
333.072	4.00937		325.149	2.37812			281.3	0.049522	0.0454004	0.0412788	0.0350964	0.028914	0.0268532	0.0247924
333.711	3.9509		325.895	2.44116			281.4	0.053143	0.0488826	0.0446222	0.0382316	0.031841	0.0297108	0.0275806
334.51	3.90214		327.087	2.52215			281.5	0.056761	0.0523622	0.0479634	0.0413652	0.034767	0.0325676	0.0303682
335.471	3.86309		328.425	2.51282			281.6	0.060375	0.055837	0.051299	0.044492	0.037685	0.035416	0.033147
336.27	3.79487		329.466	2.49453			281.7	0.063993	0.0593166	0.0546402	0.0476256	0.040611	0.0382728	0.0359346
336.91	3.7656		330.651	2.38591			281.8	0.067569	0.0627518	0.0579346	0.0507088	0.043483	0.0410744	0.0386658
337.869	3.69735		331.69	2.32247			281.9	0.071684	0.0665848	0.0614856	0.0538368	0.046188	0.0436384	0.0410888
338.99	3.65829		332.877	2.24997			282	0.076705	0.071203	0.065701	0.057448	0.049195	0.046444	0.043693
340.43	3.58998		333.618	2.18659			282.1	0.081726	0.0758212	0.0699164	0.0610592	0.052202	0.0492496	0.0462972
341.871	3.55088		334.656	2.1051			282.2	0.087743	0.0813026	0.0748622	0.0652016	0.055541	0.0523208	0.0491006
343.313	3.54097		336.585	2.00534			282.3	0.096352	0.0890304	0.0817088	0.0707264	0.059744	0.0560832	0.0524224
344.435	3.5311		338.517	1.96878			282.4	0.104964	0.0967608	0.0885576	0.0762528	0.063948	0.0598464	0.0557448
346.519	3.51139		340.448	1.93223			282.5	0.113552	0.10447	0.0953888	0.0817664	0.068144	0.0636032	0.0590624
348.28	3.46251		342.38	1.88665			282.6	0.121567	0.111683	0.1018	0.0869744	0.072149	0.0672072	0.0622654
349.241	3.44293		343.865	1.84117			282.7	0.129701	0.119022	0.108343	0.0923252	0.076307	0.0709676	0.0656282
350.363	3.43306		344.756	1.80485			282.8	0.138423	0.126983	0.115542	0.0983816	0.081221	0.0755008	0.0697806
351.325	3.42321		346.539	1.7593			282.9	0.147145	0.134943	0.122741	0.104438	0.086135	0.080034	0.073933
352.447	3.41334		348.173	1.73184			283	0.156311	0.143288	0.130265	0.110731	0.091197	0.0846856	0.0781742
353.728	3.38399		350.701	1.71321			283.1	0.167409	0.153308	0.139207	0.118055	0.096903	0.0898524	0.0828018
355.651	3.37402		353.081	1.75782			283.2	0.17851	0.16333	0.14815	0.12538	0.10261	0.09502	0.08743
357.415	3.37381		356.057	1.79327			283.3	0.189608	0.17335	0.157091	0.132704	0.108316	0.100187	0.0920576
359.177	3.3444		357.246	1.793			283.4	0.210606	0.191949	0.173292	0.145307	0.117322	0.107994	0.0986652
361.582	3.33437		359.476	1.76541			283.5	0.25387	0.229846	0.205822	0.169786	0.13375	0.121738	0.109726
363.024	3.32446		360.961	1.71992			283.6	0.293107	0.264395	0.235684	0.192616	0.149549	0.135193	0.120837
363.985	3.29515		363.636	1.6832			283.7	0.321297	0.289833	0.25837	0.211174	0.163979	0.148247	0.132515
366.71	3.27535		365.716	1.63759			283.8	0.339985	0.307035	0.274085	0.22466	0.175235	0.15876	0.142285
367.35	3.25581		367.202	1.60113			283.9	0.35868	0.324244	0.289808	0.238154	0.1865	0.169282	0.152064
368.151	3.23625						284	0.384236	0.347399	0.310562	0.255307	0.200052	0.181634	0.163215
368.952	3.21669						284.1	0.424245	0.383079	0.341913	0.280164	0.218415	0.197832	0.177249
365.107	3.28528						284.2	0.586057	0.524377	0.462698	0.370178	0.277659	0.246819	0.215979
							284.3	0.606678	0.543456	0.480233	0.3854	0.290566	0.258955	0.227344
							284.4	0.627309	0.562544	0.497779	0.400631	0.303483	0.2711	0.238718
							284.5	0.680447	0.609803	0.53916	0.433194	0.327229	0.291907	0.256585
							284.6	0.708017	0.634905	0.561794	0.452126	0.342459	0.305903	0.269347
							284.7	0.777586	0.696405	0.615224	0.493453	0.371682	0.331092	0.290501
							284.8	0.796442	0.713784	0.631127	0.50714	0.383154	0.341825	0.300496
							284.9	0.813226	0.728973	0.64472	0.518341	0.391962	0.349836	0.307709
							285	0.826213	0.740873	0.655532	0.527522	0.399511	0.356841	0.314171
							285.1	0.820372	0.736454	0.652537	0.52666	0.400784	0.358825	0.316866
							285.2	0.802188	0.721338	0.640487	0.519212	0.397936	0.357511	0.317086
							285.3	0.775461	0.698818	0.622175	0.507211	0.392247	0.353926	0.315604
							285.4	0.753417	0.680357	0.607298	0.497708	0.388119	0.351589	0.315059
							285.5	0.731369	0.661892	0.592415	0.488199	0.383983	0.349244	0.314506
							285.6	0.71125	0.645466	0.579682	0.481006	0.38233	0.349438	0.316546
							285.7	0.698915	0.635849	0.572783	0.478184	0.383585	0.352052	0.320519
							285.8	0.660066	0.603253	0.54644	0.461221	0.376002	0.347596	0.319189
							285.9	0.645115	0.591369	0.537623	0.457004	0.376385	0.349512	0.322639
							286	0.632329	0.581464	0.530599	0.454301	0.378003	0.35257	0.327138
							286.1	0.623927	0.575523	0.52712	0.454514	0.381909	0.357707	0.333505
							286.2	0.62361	0.57659	0.52957	0.45904	0.38851	0.365	0.34149
							286.3	0.623286	0.577649	0.532012	0.463557	0.395102	0.372284	0.349465
							286.4	0.622966	0.578713	0.53446	0.468081	0.401702	0.379576	0.357449
							286.5	0.62582	0.583132	0.540444	0.476412	0.41238	0.391036	0.369692
							286.6	0.62901	0.587906	0.546802	0.485146	0.42349	0.402938	0.382386
							286.7	0.632197	0.592677	0.553158	0.493878	0.434599	0.414839	0.395079
							286.8	0.65215	0.614514	0.576878	0.520424	0.46397	0.445152	0.426334
							286.9	0.66688	0.630784	0.594688	0.540544	0.4864	0.468352	0.450304
							287	0.671666	0.636541	0.601416	0.548729	0.496042	0.47848	0.460917
							287.1	0.679169	0.644652	0.610135	0.558359	0.506583	0.489324	0.472066
							287.2	0.687612	0.653578	0.619545	0.568494	0.517444	0.500427	0.48341
							287.3	0.696058	0.662508	0.628957	0.578632	0.528306	0.511531	0.494756
							287.4	0.723733	0.691765	0.659796	0.611844	0.563891	0.547907	0.531923
							287.5	0.747866	0.717277	0.686688	0.640805	0.594922	0.579628	0.564333
							287.6	0.764698	0.735072	0.705445	0.661006	0.616566	0.601753	0.58694
							287.7	0.781527	0.752863	0.7242	0.681204	0.638209	0.623877	0.609545
							287.8	0.854849	0.830376	0.805903	0.769193	0.732483	0.720246	0.70801
							287.9	0.888892	0.866238	0.843585	0.809604	0.775624	0.764297	0.75297
							288	0.9303	0.90984	0.88938	0.85869	0.828	0.81777	0.80754
							288.1	0.965548	0.94693	0.928311	0.900384	0.872456	0.863147	0.853838
							288.2	0.987451	0.969912	0.952373	0.926065	0.899757	0.890988	0.882218
							288.3	1.00936	0.992897	0.976438	0.951748	0.927059	0.918829	0.910599
							288.4	1.077	1.06423	1.05147	1.03232	1.01317	1.00678	1.0004
							288.5	1.10596	1.09452	1.08307	1.06591	1.04874	1.04302	1.0373
							288.6	1.13679	1.12642	1.11605	1.10049	1.08493	1.07974	1.07456
							288.7	1.2345	1.22902	1.22354	1.21532	1.20711	1.20437	1.20163
							288.8	1.25912	1.25436	1.2496	1.24245	1.23531	1.23293	1.23055
							288.9	1.28374	1.2797	1.27565	1.26959	1.26352	1.2615	1.25948
							289	1.46959	1.47548	1.48136	1.49019	1.49902	1.50197	1.50491
							289.1	1.52286	1.5311	1.53934	1.5517	1.56406	1.56818	1.5723
							289.2	1.71279	1.72686	1.74093	1.76204	1.78315	1.79019	1.79722
							289.3	1.73889	1.75388	1.76886	1.79135	1.81383	1.82132	1.82882
							289.4	1.76499	1.78089	1.7968	1.82065	1.84451	1.85246	1.86041
							289.5	1.8061	1.82378	1.84146	1.86797	1.89449	1.90333	1.91217
							289.6	1.85909	1.87922	1.89934	1.92953	1.95972	1.96979	1.97985
							289.7	1.92753	1.94952	1.9715	2.00448	2.03746	2.04846	2.05945
							289.8	2.16543	2.19896	2.23249	2.28279	2.33308	2.34985	2.36661
							289.9	2.21367	2.24791	2.28215	2.3335	2.38486	2.40198	2.41909
							290	2.26847	2.30254	2.33661	2.38771	2.43882	2.45585	2.47289
							290.1	2.44145	2.48165	2.52185	2.58216	2.64246	2.66256	2.68267
							290.2	2.49401	2.53317	2.57233	2.63108	2.68982	2.7094	2.72899
							290.3	2.58833	2.62089	2.65344	2.70227	2.7511	2.76738	2.78366
							290.4	2.6535	2.68476	2.71602	2.7629	2.80979	2.82542	2.84105
							290.5	2.74492	2.77497	2.80503	2.85011	2.89519	2.91022	2.92525
							290.6	2.87626	2.89979	2.92331	2.9586	2.99389	3.00566	3.01742
							290.7	2.98063	3.00139	3.02215	3.05329	3.08443	3.09481	3.10519
							290.8	3.14489	3.15549	3.16609	3.182	3.1979	3.2032	3.20851
							290.9	3.14876	3.16461	3.18047	3.20425	3.22803	3.23595	3.24388
							291	3.21502	3.22498	3.23494	3.24988	3.26482	3.2698	3.27478
							291.1	3.24387	3.25293	3.26198	3.27556	3.28914	3.29367	3.2982
							291.2	3.27272	3.28087	3.28902	3.30124	3.31347	3.31754	3.32162
							291.3	3.44919	3.44659	3.44398	3.44008	3.43618	3.43488	3.43358
							291.4	3.51072	3.50471	3.49869	3.48967	3.48065	3.47764	3.47463
							291.5	3.56791	3.55855	3.54919	3.53515	3.52111	3.51642	3.51174
							291.6	3.62198	3.60941	3.59684	3.57798	3.55913	3.55284	3.54656
							291.7	3.6592	3.64567	3.63213	3.61183	3.59153	3.58477	3.578
							291.8	3.6866	3.67265	3.6587	3.63778	3.61685	3.60988	3.6029
							291.9	3.70271	3.68942	3.67613	3.6562	3.63627	3.62963	3.62298
							292	3.71881	3.70618	3.69356	3.67462	3.65568	3.64936	3.64305
							292.1	3.72997	3.71772	3.70547	3.6871	3.66873	3.66261	3.65648
							292.2	3.73837	3.72634	3.71432	3.69628	3.67824	3.67222	3.66621
							292.3	3.74677	3.73497	3.72316	3.70545	3.68774	3.68184	3.67594
							292.4	3.75518	3.74359	3.73201	3.71463	3.69725	3.69146	3.68567
							292.5	3.75751	3.74667	3.73583	3.71956	3.7033	3.69788	3.69245
							292.6	3.75078	3.74043	3.73008	3.71455	3.69902	3.69384	3.68866
							292.7	3.74405	3.73419	3.72432	3.70952	3.69472	3.68979	3.68486
							292.8	3.73572	3.72656	3.7174	3.70365	3.68991	3.68533	3.68074
							292.9	3.72622	3.71791	3.70961	3.69715	3.6847	3.68055	3.6764
							293	3.71672	3.70927	3.70183	3.69066	3.67949	3.67577	3.67205
							293.1	3.7054	3.69879	3.69217	3.68224	3.67231	3.66901	3.6657
							293.2	3.68856	3.68256	3.67656	3.66755	3.65855	3.65555	3.65255
							293.3	3.67172	3.66633	3.66095	3.65287	3.64479	3.6421	3.63941
							293.4	3.65088	3.64643	3.64198	3.6353	3.62862	3.62639	3.62417
							293.5	3.61744	3.615	3.61256	3.6089	3.60523	3.60401	3.60279
							293.6	3.59037	3.58909	3.58781	3.58589	3.58397	3.58332	3.58268
							293.7	3.56376	3.56307	3.56238	3.56134	3.56031	3.55996	3.55962
							293.8	3.53115	3.53071	3.53027	3.52961	3.52895	3.52873	3.52851
							293.9	3.50141	3.50084	3.50027	3.49941	3.49855	3.49826	3.49798
							294	3.46955	3.46821	3.46686	3.46485	3.46283	3.46216	3.46149
							294.1	3.4294	3.42681	3.42422	3.42034	3.41645	3.41516	3.41386
							294.2	3.41065	3.40773	3.40481	3.40044	3.39606	3.3946	3.39314
							294.3	3.39719	3.39362	3.39005	3.38469	3.37933	3.37754	3.37576
							294.4	3.38373	3.3795	3.37528	3.36894	3.3626	3.36049	3.35838
							294.5	3.37025	3.36538	3.3605	3.35318	3.34587	3.34343	3.34099
							294.6	3.34848	3.34248	3.33647	3.32746	3.31845	3.31545	3.31245
							294.7	3.31787	3.31023	3.30259	3.29114	3.27968	3.27586	3.27204
							294.8	3.30441	3.29612	3.28782	3.27539	3.26295	3.2588	3.25466
							294.9	3.29094	3.28199	3.27305	3.25963	3.24621	3.24174	3.23727
							295	3.27747	3.26788	3.25828	3.24388	3.22949	3.22469	3.21989
							295.1	3.26401	3.25376	3.24351	3.22813	3.21276	3.20763	3.20251
							295.2	3.23848	3.22676	3.21505	3.19747	3.17989	3.17404	3.16818
							295.3	3.20468	3.19097	3.17727	3.15671	3.13615	3.12929	3.12244
							295.4	3.17473	3.15926	3.14378	3.12057	3.09736	3.08962	3.08188
							295.5	3.16192	3.14566	3.12939	3.105	3.0806	3.07247	3.06434
							295.6	3.15794	3.14139	3.12485	3.10002	3.0752	3.06693	3.05865
							295.7	3.15397	3.13713	3.1203	3.09505	3.0698	3.06139	3.05297
							295.8	3.14999	3.13287	3.11575	3.09008	3.0644	3.05584	3.04729
							295.9	3.14602	3.12862	3.11122	3.08511	3.05901	3.05031	3.04161
							296	3.14204	3.12435	3.10667	3.08014	3.05361	3.04477	3.03593
							296.1	3.13798	3.12002	3.10206	3.07512	3.04819	3.03921	3.03023
							296.2	3.13309	3.11497	3.09685	3.06966	3.04248	3.03342	3.02436
							296.3	3.1282	3.10992	3.09163	3.06421	3.03678	3.02764	3.0185
							296.4	3.12331	3.10486	3.08642	3.05875	3.03108	3.02185	3.01263
							296.5	3.11842	3.09982	3.08121	3.05329	3.02537	3.01607	3.00677
							296.6	3.11354	3.09477	3.076	3.04784	3.01968	3.01029	3.00091
							296.7	3.10865	3.08972	3.07078	3.04238	3.01398	3.00451	2.99504
							296.8	3.10377	3.08467	3.06557	3.03692	3.00827	2.99873	2.98918
							296.9	3.09888	3.07962	3.06036	3.03146	3.00257	2.99294	2.98331
							297	3.09399	3.07457	3.05514	3.02601	2.99687	2.98716	2.97745
							297.1	3.09021	3.0708	3.05138	3.02227	2.99315	2.98344	2.97374
							297.2	3.08907	3.06994	3.05081	3.02212	2.99343	2.98387	2.9743
							297.3	3.08793	3.06908	3.05024	3.02197	2.9937	2.98428	2.97486
							297.4	3.08679	3.06823	3.04967	3.02183	2.99398	2.9847	2.97542
							297.5	3.08566	3.06738	3.0491	3.02168	2.99427	2.98513	2.97599
							297.6	3.08452	3.06652	3.04853	3.02154	2.99455	2.98555	2.97655
							297.7	3.08338	3.06567	3.04796	3.02139	2.99483	2.98597	2.97712
							297.8	3.08225	3.06482	3.04739	3.02125	2.99511	2.9864	2.97768
							297.9	3.08088	3.06377	3.04666	3.02099	2.99532	2.98676	2.9782
							298	3.07634	3.05941	3.04247	3.01706	2.99166	2.98319	2.97472
							298.1	3.06765	3.05065	3.03365	3.00815	2.98265	2.97415	2.96565
							298.2	3.05894	3.04188	3.02482	2.99922	2.97363	2.9651	2.95657
							298.3	3.05024	3.03312	3.016	2.99031	2.96463	2.95607	2.9475
							298.4	3.04154	3.02436	3.00717	2.9814	2.95562	2.94703	2.93844
							298.5	3.03277	3.01553	2.9983	2.97244	2.94659	2.93797	2.92935
							298.6	3.02121	3.0039	2.98658	2.96061	2.93464	2.92598	2.91732
							298.7	3.00746	2.98994	2.97242	2.94614	2.91986	2.9111	2.90234
							298.8	2.99371	2.97598	2.95826	2.93167	2.90508	2.89622	2.88736
							298.9	2.97957	2.96162	2.94367	2.91674	2.88982	2.88084	2.87187
							299	2.96575	2.94747	2.92919	2.90176	2.87434	2.8652	2.85605
							299.1	2.95341	2.9346	2.91579	2.88757	2.85935	2.84994	2.84053
							299.2	2.94108	2.92174	2.90239	2.87338	2.84436	2.83469	2.82502
							299.3	2.92553	2.90547	2.88541	2.85533	2.82524	2.81521	2.80518
							299.4	2.87963	2.85712	2.83461	2.80085	2.76709	2.75584	2.74458
							299.5	2.83372	2.80877	2.78381	2.74638	2.70894	2.69646	2.68398
							299.6	2.78782	2.76041	2.73301	2.6919	2.65079	2.63709	2.62339
							299.7	2.74213	2.71225	2.68236	2.63754	2.59272	2.57778	2.56284
							299.8	2.79319	2.76636	2.73953	2.69928	2.65903	2.64561	2.6322
							299.9	2.75638	2.72758	2.69877	2.65557	2.61236	2.59796	2.58356
							300	2.71958	2.68881	2.65803	2.61187	2.5657	2.55031	2.53492
							300.1	2.68277	2.65002	2.61728	2.56815	2.51903	2.50266	2.48628
							300.2	2.65057	2.61611	2.58166	2.52997	2.47828	2.46106	2.44383
							300.3	2.62837	2.59278	2.55718	2.50379	2.4504	2.4326	2.4148
							300.4	2.60618	2.56944	2.53271	2.47761	2.42251	2.40415	2.38578
							300.5	2.58641	2.54868	2.51095	2.45435	2.39776	2.37889	2.36003
							300.6	2.57071	2.53221	2.49372	2.43597	2.37822	2.35898	2.33973
							300.7	2.55502	2.51575	2.47649	2.41759	2.3587	2.33907	2.31944
							300.8	2.53098	2.49048	2.44997	2.38921	2.32845	2.3082	2.28795
							300.9	2.49575	2.45334	2.41093	2.34732	2.28371	2.26251	2.24131
							301	2.46146	2.41703	2.37259	2.30594	2.23929	2.21708	2.19486
							301.1	2.43269	2.38655	2.3404	2.27118	2.20196	2.17889	2.15582
							301.2	2.40937	2.36182	2.31427	2.24295	2.17163	2.14786	2.12408
							301.3	2.38604	2.33709	2.28814	2.21472	2.14129	2.11682	2.09234
							301.4	2.36517	2.31496	2.26476	2.18944	2.11413	2.08902	2.06391
							301.5	2.34619	2.29483	2.24347	2.16642	2.08938	2.0637	2.03801
							301.6	2.32721	2.2747	2.22218	2.14341	2.06463	2.03837	2.01211
							301.7	2.3069	2.25315	2.1994	2.11878	2.03815	2.01128	1.9844
							301.8	2.28599	2.23093	2.17587	2.09329	2.0107	1.98317	1.95564
							301.9	2.26508	2.20871	2.15235	2.06779	1.98324	1.95506	1.92687
							302	2.25082	2.19353	2.13623	2.05028	1.96434	1.93569	1.90704
							302.1	2.23965	2.1816	2.12354	2.03647	1.94939	1.92036	1.89134
							302.2	2.22847	2.16966	2.11086	2.02265	1.93444	1.90504	1.87564
							302.3	2.2173	2.15774	2.09818	2.00884	1.91951	1.88973	1.85995
							302.4	2.20612	2.14581	2.0855	1.99503	1.90456	1.8744	1.84425
							302.5	2.19495	2.13388	2.07282	1.98122	1.88962	1.85909	1.82856
							302.6	2.19547	2.13432	2.07317	1.98144	1.88972	1.85914	1.82857
							302.7	2.19932	2.1383	2.07728	1.98575	1.89422	1.86371	1.8332
							302.8	2.20299	2.14212	2.08126	1.98996	1.89866	1.86822	1.83779
							302.9	2.20667	2.14596	2.08524	1.99417	1.9031	1.87275	1.84239
							303	2.21035	2.14979	2.08923	1.99839	1.90755	1.87727	1.84699
							303.1	2.21403	2.15362	2.09321	2.0026	1.91199	1.88179	1.85158
							303.2	2.21771	2.15745	2.0972	2.00682	1.91644	1.88631	1.85618
							303.3	2.22574	2.16588	2.10603	2.01625	1.92647	1.89655	1.86662
							303.4	2.24287	2.18394	2.12501	2.03661	1.94822	1.91875	1.88929
							303.5	2.26001	2.202	2.14399	2.05698	1.96996	1.94096	1.91195
							303.6	2.28248	2.2257	2.16892	2.08375	1.99857	1.97018	1.94179
							303.7	2.31293	2.25845	2.20397	2.12224	2.04052	2.01328	1.98603
							303.8	2.33264	2.27998	2.22733	2.14834	2.06935	2.04302	2.01669
							303.9	2.34998	2.29901	2.24804	2.17158	2.09513	2.06964	2.04416
							304	2.36732	2.31803	2.26875	2.19483	2.12091	2.09626	2.07162
							304.1	2.38633	2.33883	2.29133	2.22007	2.14882	2.12507	2.10132
							304.2	2.40636	2.36058	2.31481	2.24614	2.17748	2.15459	2.1317
							304.3	2.42638	2.38232	2.33828	2.2722	2.20613	2.1841	2.16207
							304.4	2.44476	2.40235	2.35993	2.2963	2.23267	2.21147	2.19026
							304.5	2.46271	2.4219	2.38109	2.31987	2.25866	2.23825	2.21785
							304.6	2.48095	2.44171	2.40247	2.3436	2.28474	2.26512	2.24549
							304.7	2.49523	2.45715	2.41907	2.36195	2.30483	2.28579	2.26675
							304.8	2.50814	2.47115	2.43415	2.37866	2.32317	2.30468	2.28618
							304.9	2.52106	2.48515	2.44925	2.39539	2.34153	2.32357	2.30562
							305	2.54214	2.50779	2.47343	2.4219	2.37037	2.3532	2.33602
							305.1	2.56546	2.53279	2.50012	2.45111	2.4021	2.38576	2.36943
							305.2	2.58878	2.55779	2.52679	2.48031	2.43382	2.41832	2.40283
							305.3	2.60014	2.56997	2.5398	2.49455	2.44929	2.43421	2.41912
							305.4	2.60785	2.57826	2.54867	2.50429	2.4599	2.44511	2.43031
							305.5	2.61557	2.58656	2.55755	2.51404	2.47052	2.45602	2.44151
							305.6	2.62328	2.59485	2.56643	2.52378	2.48114	2.46693	2.45271
							305.7	2.631	2.60315	2.5753	2.53353	2.49176	2.47784	2.46391
							305.8	2.63871	2.61144	2.58417	2.54327	2.50237	2.48874	2.4751
							305.9	2.63515	2.60782	2.58049	2.53949	2.4985	2.48483	2.47117
							306	2.62872	2.60116	2.57361	2.53227	2.49093	2.47715	2.46337
							306.1	2.6229	2.59503	2.56716	2.52536	2.48356	2.46963	2.45569
							306.2	2.61719	2.589	2.5608	2.51851	2.47622	2.46213	2.44803
							306.3	2.61161	2.5831	2.55459	2.51182	2.46906	2.4548	2.44055
							306.4	2.60626	2.57745	2.54863	2.50541	2.46218	2.44777	2.43336
							306.5	2.60092	2.5718	2.54268	2.49899	2.45531	2.44075	2.42619
							306.6	2.59557	2.56615	2.53672	2.49258	2.44845	2.43373	2.41902
							306.7	2.59022	2.56049	2.53076	2.48616	2.44157	2.4267	2.41184
							306.8	2.58488	2.55484	2.52481	2.47975	2.4347	2.41968	2.40466
							306.9	2.57458	2.54396	2.51334	2.4674	2.42147	2.40616	2.39084
							307	2.55702	2.52547	2.49392	2.44659	2.39926	2.38348	2.36771
							307.1	2.53802	2.50573	2.47344	2.42501	2.37657	2.36043	2.34428
							307.2	2.52037	2.48742	2.45447	2.40505	2.35562	2.33915	2.32267
							307.3	2.50424	2.47072	2.4372	2.38692	2.33663	2.31987	2.30311
							307.4	2.48813	2.45404	2.41994	2.3688	2.31766	2.30061	2.28356
							307.5	2.47099	2.43646	2.40192	2.35013	2.29833	2.28106	2.2638
							307.6	2.45248	2.41771	2.38293	2.33077	2.27861	2.26122	2.24383
							307.7	2.43535	2.40041	2.36547	2.31307	2.26066	2.24319	2.22572
							307.8	2.41821	2.38311	2.34801	2.29535	2.2427	2.22515	2.20759
							307.9	2.40089	2.36561	2.33033	2.27741	2.2245	2.20686	2.18922
							308	2.38122	2.3457	2.31019	2.25692	2.20365	2.18589	2.16813
							308.1	2.36131	2.32559	2.28987	2.23629	2.18271	2.16485	2.14699
							308.2	2.34141	2.30548	2.26956	2.21567	2.16178	2.14382	2.12586
							308.3	2.32151	2.28538	2.24925	2.19505	2.14086	2.12279	2.10473
							308.4	2.3016	2.26526	2.22893	2.17442	2.11992	2.10175	2.08358
							308.5	2.27956	2.24315	2.20674	2.15212	2.0975	2.07929	2.06109
							308.6	2.25379	2.21713	2.18047	2.12548	2.07049	2.05216	2.03383
							308.7	2.22802	2.19111	2.1542	2.09884	2.04348	2.02503	2.00657
							308.8	2.20268	2.16567	2.12866	2.07314	2.01763	1.99912	1.98062
							308.9	2.1803	2.14342	2.10653	2.0512	1.99587	1.97742	1.95898
							309	2.15794	2.12117	2.08441	2.02926	1.97412	1.95574	1.93736
							309.1	2.13539	2.09865	2.06191	2.00681	1.9517	1.93333	1.91496
							309.2	2.11179	2.07492	2.03806	1.98277	1.92748	1.90904	1.89061
							309.3	2.08818	2.0512	2.01421	1.95873	1.90325	1.88476	1.86627
							309.4	2.06277	2.02561	1.98846	1.93272	1.87699	1.85841	1.83983
							309.5	2.0339	1.99649	1.95909	1.90298	1.84688	1.82818	1.80948
							309.6	2.00503	1.96738	1.92972	1.87325	1.81677	1.79794	1.77912
							309.7	1.98156	1.94395	1.90633	1.84991	1.79348	1.77467	1.75586
							309.8	1.96658	1.92933	1.89208	1.83621	1.78034	1.76172	1.74309
							309.9	1.95159	1.91471	1.87783	1.82252	1.7672	1.74876	1.73032
							310	1.9366	1.90009	1.86358	1.80882	1.75405	1.7358	1.71754
							310.1	1.91981	1.88391	1.84801	1.79416	1.7403	1.72235	1.7044
							310.2	1.89255	1.85667	1.82079	1.76697	1.71315	1.69521	1.67727
							310.3	1.86492	1.82904	1.79316	1.73934	1.68552	1.66758	1.64964
							310.4	1.83374	1.79836	1.76299	1.70993	1.65687	1.63919	1.6215
							310.5	1.81089	1.77639	1.74189	1.69014	1.63838	1.62113	1.60388
							310.6	1.7935	1.75915	1.72479	1.67325	1.62172	1.60454	1.58736
							310.7	1.77611	1.7419	1.70768	1.65636	1.60504	1.58793	1.57082
							310.8	1.75872	1.72465	1.69058	1.63947	1.58837	1.57133	1.5543
							310.9	1.74302	1.70919	1.67535	1.62461	1.57386	1.55694	1.54003
							311	1.72849	1.69497	1.66144	1.61116	1.56087	1.54411	1.52735
							311.1	1.71397	1.68075	1.64754	1.59771	1.54788	1.53128	1.51467
							311.2	1.70248	1.66916	1.63585	1.58588	1.53591	1.51925	1.50259
							311.3	1.69148	1.65801	1.62453	1.57431	1.52409	1.50736	1.49062
							311.4	1.68048	1.64684	1.6132	1.56274	1.51227	1.49545	1.47863
							311.5	1.66949	1.63568	1.60188	1.55117	1.50046	1.48356	1.46666
							311.6	1.65865	1.62476	1.59087	1.54004	1.48921	1.47227	1.45532
							311.7	1.64466	1.61155	1.57845	1.52878	1.47912	1.46257	1.44601
							311.8	1.63067	1.59834	1.56602	1.51752	1.46903	1.45287	1.4367
							311.9	1.61668	1.58513	1.55358	1.50626	1.45893	1.44316	1.42738
							312	1.60435	1.57336	1.54237	1.49588	1.4494	1.4339	1.41841
							312.1	1.59502	1.56472	1.53442	1.48898	1.44353	1.42838	1.41323
							312.2	1.58668	1.55714	1.52758	1.48326	1.43893	1.42416	1.40938
							312.3	1.58075	1.55163	1.52251	1.47882	1.43514	1.42058	1.40601
							312.4	1.5758	1.54697	1.51815	1.47491	1.43167	1.41726	1.40285
							312.5	1.57084	1.54232	1.51379	1.471	1.42821	1.41394	1.39968
							312.6	1.56588	1.53765	1.50942	1.46708	1.42473	1.41062	1.3965
							312.7	1.56093	1.533	1.50506	1.46317	1.42127	1.4073	1.39334
							312.8	1.55709	1.52931	1.50152	1.45985	1.41817	1.40428	1.39039
							312.9	1.55336	1.52571	1.49806	1.45659	1.41511	1.40129	1.38746
							313	1.54963	1.52211	1.4946	1.45333	1.41206	1.3983	1.38454
							313.1	1.54589	1.51851	1.49113	1.45006	1.40899	1.3953	1.38161
							313.2	1.54215	1.51491	1.48766	1.4468	1.40593	1.39231	1.37869
							313.3	1.53842	1.51131	1.4842	1.44353	1.40287	1.38931	1.37576
							313.4	1.53588	1.50891	1.48194	1.44149	1.40104	1.38756	1.37407
							313.5	1.53511	1.50833	1.48155	1.44139	1.40122	1.38783	1.37444
							313.6	1.53435	1.50776	1.48117	1.44128	1.4014	1.3881	1.37481
							313.7	1.53359	1.50719	1.48079	1.44118	1.40158	1.38838	1.37518
							313.8	1.53282	1.50661	1.4804	1.44108	1.40176	1.38865	1.37555
							313.9	1.53256	1.50647	1.48038	1.44124	1.40211	1.38906	1.37602
							314	1.53249	1.5065	1.4805	1.44151	1.40252	1.38952	1.37652
							314.1	1.53242	1.50652	1.48063	1.44178	1.40293	1.38998	1.37703
							314.2	1.53236	1.50656	1.48076	1.44205	1.40335	1.39045	1.37754
							314.3	1.53229	1.50659	1.48088	1.44232	1.40376	1.3909	1.37805
							314.4	1.53222	1.50661	1.481	1.44258	1.40417	1.39136	1.37856
							314.5	1.53215	1.50664	1.48112	1.44285	1.40458	1.39182	1.37906
							314.6	1.53209	1.50667	1.48125	1.44312	1.40499	1.39228	1.37957
							314.7	1.53202	1.50669	1.48137	1.44338	1.4054	1.39274	1.38008
							314.8	1.53441	1.50932	1.48424	1.44661	1.40898	1.39643	1.38389
							314.9	1.53684	1.51199	1.48714	1.44987	1.4126	1.40018	1.38775
							315	1.53945	1.51482	1.49018	1.45323	1.41628	1.40397	1.39165
							315.1	1.54223	1.51779	1.49335	1.45669	1.42003	1.4078	1.39558
							315.2	1.54502	1.52077	1.49652	1.46014	1.42377	1.41164	1.39952
							315.3	1.54781	1.52375	1.4997	1.46361	1.42752	1.41549	1.40346
							315.4	1.5506	1.52673	1.50286	1.46706	1.43126	1.41933	1.40739
							315.5	1.55338	1.52971	1.50603	1.47052	1.435	1.42316	1.41132
							315.6	1.55617	1.53268	1.5092	1.47397	1.43874	1.427	1.41526
							315.7	1.55895	1.53566	1.51236	1.47742	1.44248	1.43084	1.41919
							315.8	1.56174	1.53863	1.51553	1.48088	1.44623	1.43467	1.42312
							315.9	1.56452	1.54161	1.5187	1.48433	1.44997	1.43851	1.42706
							316	1.56731	1.54459	1.52187	1.48779	1.45371	1.44235	1.43099
							316.1	1.5701	1.54757	1.52504	1.49125	1.45746	1.4462	1.43493
							316.2	1.57313	1.55081	1.52848	1.495	1.46152	1.45035	1.43919
							316.3	1.57858	1.55661	1.53463	1.50166	1.4687	1.45771	1.44672
							316.4	1.58405	1.56242	1.54078	1.50833	1.47588	1.46507	1.45425
							316.5	1.58952	1.56823	1.54694	1.51501	1.48307	1.47243	1.46178
							316.6	1.59498	1.57404	1.55309	1.52168	1.49026	1.47979	1.46932
							316.7	1.60045	1.57985	1.55925	1.52835	1.49745	1.48715	1.47685
							316.8	1.60633	1.58602	1.56571	1.53524	1.50478	1.49462	1.48447
							316.9	1.61226	1.59223	1.57221	1.54216	1.51212	1.50211	1.49209
							317	1.6182	1.59845	1.57871	1.54909	1.51947	1.50959	1.49972
							317.1	1.62423	1.60477	1.58531	1.55613	1.52694	1.51721	1.50748
							317.2	1.63087	1.61173	1.5926	1.56389	1.53519	1.52562	1.51605
							317.3	1.6375	1.61869	1.59988	1.57166	1.54343	1.53403	1.52462
							317.4	1.64415	1.62566	1.60716	1.57943	1.55169	1.54244	1.5332
							317.5	1.65078	1.63261	1.61444	1.58719	1.55993	1.55085	1.54176
							317.6	1.65742	1.63958	1.62173	1.59496	1.56819	1.55926	1.55034
							317.7	1.6636	1.64605	1.6285	1.60218	1.57585	1.56708	1.5583
							317.8	1.66762	1.65025	1.63288	1.60683	1.58077	1.57209	1.5634
							317.9	1.67162	1.65443	1.63725	1.61146	1.58568	1.57709	1.56849
							318	1.67563	1.65862	1.64162	1.6161	1.59059	1.58209	1.57358
							318.1	1.67965	1.66282	1.64599	1.62075	1.59551	1.5871	1.57868
							318.2	1.68366	1.66701	1.65036	1.62539	1.60042	1.5921	1.58377
							318.3	1.68767	1.6712	1.65474	1.63004	1.60534	1.5971	1.58887
							318.4	1.69168	1.67539	1.65911	1.63468	1.61025	1.6021	1.59396
							318.5	1.69569	1.67959	1.66348	1.63932	1.61517	1.60711	1.59906
							318.6	1.69971	1.68378	1.66785	1.64396	1.62007	1.61211	1.60415
							318.7	1.70371	1.68797	1.67222	1.6486	1.62498	1.61711	1.60924
							318.8	1.70775	1.69218	1.67661	1.65326	1.62991	1.62213	1.61434
							318.9	1.7124	1.69693	1.68146	1.65825	1.63504	1.6273	1.61956
							319	1.71707	1.70169	1.68631	1.66324	1.64017	1.63248	1.62479
							319.1	1.7229	1.70768	1.69246	1.66963	1.6468	1.63919	1.63158
							319.2	1.72909	1.71405	1.69901	1.67645	1.6539	1.64638	1.63886
							319.3	1.73527	1.72041	1.70556	1.68327	1.66098	1.65356	1.64613
							319.4	1.74146	1.72679	1.71211	1.6901	1.66808	1.66074	1.6534
							319.5	1.74792	1.73339	1.71886	1.69706	1.67526	1.66799	1.66073
							319.6	1.75457	1.74016	1.72574	1.70413	1.68251	1.6753	1.6681
							319.7	1.76121	1.74692	1.73263	1.71119	1.68976	1.68261	1.67547
							319.8	1.76785	1.75368	1.73951	1.71825	1.697	1.68991	1.68283
							319.9	1.77449	1.76045	1.7464	1.72532	1.70425	1.69722	1.69019
							320	1.78114	1.76721	1.75328	1.73239	1.71149	1.70453	1.69756
							320.1	1.78775	1.77394	1.76014	1.73943	1.71872	1.71182	1.70492
							320.2	1.79424	1.78058	1.76691	1.74642	1.72592	1.71909	1.71226
							320.3	1.80548	1.79223	1.77898	1.7591	1.73922	1.73259	1.72597
							320.4	1.81767	1.80488	1.7921	1.77292	1.75374	1.74734	1.74095
							320.5	1.82984	1.81752	1.8052	1.78672	1.76824	1.76208	1.75592
							320.6	1.84202	1.83017	1.81831	1.80053	1.78275	1.77682	1.77089
							320.7	1.8542	1.84281	1.83142	1.81434	1.79725	1.79156	1.78586
							320.8	1.86638	1.85546	1.84454	1.82815	1.81177	1.80631	1.80084
							320.9	1.87856	1.8681	1.85765	1.84196	1.82627	1.82105	1.81582
							321	1.88859	1.87848	1.86836	1.85319	1.83802	1.83296	1.8279
							321.1	1.89472	1.88473	1.87474	1.85975	1.84476	1.83976	1.83476
							321.2	1.90086	1.89099	1.88111	1.8663	1.85149	1.84656	1.84162
							321.3	1.90701	1.89725	1.8875	1.87287	1.85824	1.85337	1.84849
							321.4	1.91314	1.90351	1.89388	1.87943	1.86498	1.86016	1.85535
							321.5	1.91928	1.90977	1.90026	1.88599	1.87172	1.86696	1.86221
							321.6	1.92586	1.91641	1.90697	1.89279	1.87862	1.87389	1.86916
							321.7	1.93261	1.9232	1.91379	1.89967	1.88556	1.88085	1.87615
							321.8	1.93935	1.92998	1.92061	1.90655	1.8925	1.88781	1.88313
							321.9	1.95099	1.94194	1.93289	1.91931	1.90574	1.90121	1.89669
							322	1.96964	1.96131	1.95298	1.94048	1.92799	1.92382	1.91966
							322.1	1.98828	1.98067	1.97307	1.96165	1.95024	1.94643	1.94263
							322.2	2.00693	2.00004	1.99315	1.98282	1.97248	1.96904	1.96559
							322.3	2.02557	2.0194	2.01323	2.00398	1.99473	1.99164	1.98855
							322.4	2.04118	2.03555	2.02993	2.02149	2.01306	2.01025	2.00744
							322.5	2.05643	2.05134	2.04626	2.03862	2.03099	2.02845	2.0259
							322.6	2.07122	2.06673	2.06224	2.0555	2.04877	2.04652	2.04428
							322.7	2.086	2.08211	2.07822	2.07238	2.06654	2.06459	2.06265
							322.8	2.10079	2.09749	2.0942	2.08926	2.08432	2.08267	2.08102
							322.9	2.11557	2.11287	2.11018	2.10613	2.10209	2.10074	2.09939
							323	2.13035	2.12825	2.12616	2.12301	2.11986	2.11882	2.11777
							323.1	2.14213	2.14046	2.13878	2.13628	2.13377	2.13293	2.1321
							323.2	2.14975	2.14827	2.14679	2.14457	2.14235	2.1416	2.14086
							323.3	2.15739	2.1561	2.15481	2.15287	2.15093	2.15028	2.14964
							323.4	2.16502	2.16392	2.16282	2.16116	2.15951	2.15896	2.1584
							323.5	2.17266	2.17175	2.17083	2.16946	2.16809	2.16764	2.16718
							323.6	2.18029	2.17957	2.17884	2.17776	2.17667	2.17631	2.17595
							323.7	2.18821	2.18764	2.18707	2.18621	2.18535	2.18506	2.18478
							323.8	2.19618	2.19575	2.19532	2.19468	2.19404	2.19383	2.19361
							323.9	2.20415	2.20387	2.20359	2.20316	2.20274	2.2026	2.20245
							324	2.21459	2.21459	2.2146	2.2146	2.2146	2.21461	2.21461
							324.1	2.22782	2.22827	2.22872	2.22939	2.23006	2.23028	2.23051
							324.2	2.24106	2.24195	2.24285	2.24419	2.24553	2.24597	2.24642
							324.3	2.25429	2.25563	2.25697	2.25898	2.26098	2.26165	2.26232
							324.4	2.26752	2.26931	2.27109	2.27377	2.27644	2.27733	2.27822
							324.5	2.28076	2.28299	2.28522	2.28856	2.29191	2.29302	2.29414
							324.6	2.29246	2.29505	2.29764	2.30152	2.3054	2.30669	2.30799
							324.7	2.30254	2.30539	2.30824	2.31252	2.3168	2.31823	2.31965
							324.8	2.31262	2.31574	2.31885	2.32353	2.32821	2.32976	2.33132
							324.9	2.3227	2.32608	2.32946	2.33454	2.33961	2.3413	2.343
							325	2.33278	2.33643	2.34008	2.34555	2.35102	2.35284	2.35467
							325.1	2.34285	2.34677	2.35068	2.35655	2.36242	2.36437	2.36633
							325.2	2.35165	2.35575	2.35986	2.36601	2.37217	2.37422	2.37627
							325.3	2.35873	2.36302	2.3673	2.37373	2.38016	2.38231	2.38445
							325.4	2.36568	2.37017	2.37465	2.38138	2.38811	2.39036	2.3926
							325.5	2.37263	2.37732	2.382	2.38903	2.39606	2.39841	2.40075
							325.6	2.37959	2.38447	2.38936	2.39669	2.40402	2.40647	2.40891
							325.7	2.38654	2.39163	2.39671	2.40434	2.41197	2.41452	2.41706
							325.8	2.39349	2.39878	2.40406	2.41199	2.41992	2.42257	2.42521
							325.9	2.40038	2.40587	2.41135	2.41958	2.4278	2.43054	2.43328
							326	2.40617	2.41179	2.41741	2.42583	2.43426	2.43707	2.43987
							326.1	2.41196	2.41771	2.42346	2.43209	2.44071	2.44359	2.44646
							326.2	2.41775	2.42363	2.42952	2.43834	2.44717	2.45011	2.45305
							326.3	2.42354	2.42956	2.43557	2.4446	2.45363	2.45663	2.45964
							326.4	2.42876	2.43499	2.44121	2.45055	2.45989	2.46301	2.46612
							326.5	2.43352	2.44002	2.44652	2.45626	2.46601	2.46926	2.47251
							326.6	2.43827	2.44504	2.45181	2.46197	2.47212	2.47551	2.47889
							326.7	2.44302	2.45006	2.4571	2.46767	2.47823	2.48175	2.48528
							326.8	2.44777	2.45508	2.4624	2.47337	2.48434	2.488	2.49166
							326.9	2.45252	2.4601	2.46769	2.47907	2.49045	2.49425	2.49804
							327	2.45726	2.46512	2.47298	2.48477	2.49656	2.50049	2.50442
							327.1	2.46136	2.46946	2.47755	2.48969	2.50183	2.50588	2.50993
							327.2	2.46087	2.46894	2.477	2.4891	2.5012	2.50524	2.50927
							327.3	2.46038	2.46842	2.47645	2.48851	2.50057	2.50459	2.50861
							327.4	2.45988	2.46789	2.47591	2.48792	2.49994	2.50395	2.50795
							327.5	2.45939	2.46738	2.47536	2.48734	2.49932	2.50331	2.5073
							327.6	2.4589	2.46686	2.47482	2.48675	2.49869	2.50267	2.50664
							327.7	2.45841	2.46634	2.47427	2.48616	2.49806	2.50202	2.50599
							327.8	2.45789	2.46579	2.4737	2.48556	2.49742	2.50137	2.50532
							327.9	2.45717	2.46508	2.47299	2.48485	2.49672	2.50067	2.50463
							328	2.45645	2.46436	2.47228	2.48414	2.49601	2.49997	2.50392
							328.1	2.45573	2.46365	2.47156	2.48343	2.4953	2.49926	2.50322
							328.2	2.45501	2.46293	2.47085	2.48272	2.4946	2.49856	2.50251
							328.3	2.45429	2.46221	2.47014	2.48202	2.4939	2.49786	2.50182
							328.4	2.45357	2.4615	2.46942	2.48131	2.49319	2.49715	2.50111
							328.5	2.4523	2.46019	2.46809	2.47993	2.49177	2.49572	2.49967
							328.6	2.45084	2.45869	2.46655	2.47833	2.49011	2.49404	2.49797
							328.7	2.44937	2.45719	2.465	2.47673	2.48845	2.49236	2.49627
							328.8	2.44791	2.45569	2.46346	2.47513	2.48679	2.49068	2.49457
							328.9	2.44645	2.45419	2.46193	2.47353	2.48514	2.48901	2.49287
							329	2.44499	2.45269	2.46039	2.47193	2.48348	2.48733	2.49117
							329.1	2.44349	2.45115	2.45881	2.47031	2.4818	2.48563	2.48947
							329.2	2.44189	2.44953	2.45717	2.46863	2.4801	2.48392	2.48774
							329.3	2.44029	2.44791	2.45553	2.46696	2.47839	2.4822	2.48601
							329.4	2.43869	2.44629	2.45388	2.46528	2.47668	2.48048	2.48428
							329.5	2.43531	2.44278	2.45026	2.46147	2.47269	2.47643	2.48017
							329.6	2.42853	2.43569	2.44285	2.45358	2.46432	2.4679	2.47148
							329.7	2.42175	2.42859	2.43543	2.44569	2.45596	2.45938	2.4628
							329.8	2.41496	2.42148	2.42801	2.43779	2.44758	2.45084	2.4541
							329.9	2.40803	2.41426	2.42048	2.42982	2.43916	2.44228	2.44539
							330	2.4007	2.40668	2.41266	2.42164	2.43061	2.4336	2.4366
							330.1	2.39337	2.39911	2.40485	2.41346	2.42206	2.42493	2.4278
							330.2	2.38604	2.39154	2.39703	2.40527	2.41351	2.41626	2.41901
							330.3	2.37871	2.38396	2.38921	2.39708	2.40496	2.40758	2.41021
							330.4	2.37138	2.37639	2.38139	2.3889	2.39641	2.39891	2.40141
							330.5	2.36406	2.36882	2.37358	2.38072	2.38786	2.39024	2.39262
							330.6	2.35673	2.36125	2.36576	2.37254	2.37931	2.38157	2.38383
							330.7	2.35045	2.35478	2.35911	2.36561	2.3721	2.37427	2.37643
							330.8	2.34525	2.34946	2.35367	2.35998	2.3663	2.3684	2.37051
							330.9	2.34006	2.34415	2.34823	2.35436	2.36049	2.36254	2.36458
							331	2.33487	2.33883	2.3428	2.34874	2.35469	2.35667	2.35865
							331.1	2.32967	2.33352	2.33736	2.34312	2.34889	2.35081	2.35273
							331.2	2.32384	2.32764	2.33145	2.33716	2.34287	2.34477	2.34667
							331.3	2.31728	2.32115	2.32501	2.33081	2.33661	2.33855	2.34048
							331.4	2.31072	2.31464	2.31857	2.32446	2.33035	2.33232	2.33428
							331.5	2.30415	2.30814	2.31213	2.31811	2.32409	2.32608	2.32808
							331.6	2.29759	2.30164	2.30569	2.31176	2.31783	2.31985	2.32188
							331.7	2.29102	2.29513	2.29924	2.3054	2.31157	2.31362	2.31568
							331.8	2.2845	2.28866	2.29283	2.29907	2.30532	2.3074	2.30948
							331.9	2.27839	2.28255	2.28672	2.29296	2.29921	2.30129	2.30337
							332	2.27229	2.27645	2.28062	2.28686	2.29311	2.29519	2.29727
							332.1	2.26618	2.27035	2.27451	2.28076	2.287	2.28908	2.29116
							332.2	2.26008	2.26424	2.2684	2.27465	2.28089	2.28297	2.28506
							332.3	2.25397	2.25813	2.2623	2.26854	2.27478	2.27687	2.27895
							332.4	2.24787	2.25203	2.25619	2.26243	2.26867	2.27076	2.27284
							332.5	2.24176	2.24592	2.25008	2.25632	2.26257	2.26465	2.26673
							332.6	2.23565	2.23981	2.24398	2.25022	2.25646	2.25854	2.26062
							332.7	2.22955	2.23371	2.23787	2.24411	2.25035	2.25243	2.25451
							332.8	2.22345	2.22761	2.23177	2.23801	2.24425	2.24633	2.24841
							332.9	2.21694	2.22108	2.22522	2.23142	2.23763	2.2397	2.24176
							333	2.20913	2.21317	2.2172	2.22326	2.22932	2.23134	2.23336
							333.1	2.20105	2.20503	2.209	2.21497	2.22093	2.22292	2.22491
							333.2	2.19232	2.19632	2.20031	2.20631	2.21231	2.21431	2.21631
							333.3	2.18359	2.18761	2.19163	2.19767	2.2037	2.20571	2.20773
							333.4	2.17486	2.1789	2.18295	2.18902	2.19509	2.19712	2.19914
							333.5	2.16613	2.1702	2.17427	2.18038	2.18648	2.18852	2.19055
							333.6	2.1574	2.16149	2.16559	2.17173	2.17787	2.17992	2.18197
							333.7	2.14907	2.15321	2.15735	2.16356	2.16978	2.17185	2.17392
							333.8	2.14164	2.14573	2.14981	2.15594	2.16207	2.16411	2.16615
							333.9	2.13432	2.13833	2.14235	2.14837	2.15439	2.1564	2.15841
							334	2.12699	2.13094	2.13488	2.1408	2.14672	2.14869	2.15066
							334.1	2.11966	2.12354	2.12741	2.13322	2.13903	2.14097	2.14291
							334.2	2.11234	2.11614	2.11995	2.12565	2.13136	2.13326	2.13516
							334.3	2.10501	2.10875	2.11248	2.11808	2.12368	2.12555	2.12742
							334.4	2.09769	2.10135	2.10502	2.11051	2.11601	2.11784	2.11967
							334.5	2.09036	2.09395	2.09755	2.10294	2.10833	2.11012	2.11192
							334.6	2.08358	2.08703	2.09048	2.09566	2.10083	2.10256	2.10428
							334.7	2.0777	2.08105	2.08439	2.08941	2.09443	2.09611	2.09778
							334.8	2.07286	2.07616	2.07946	2.08442	2.08937	2.09102	2.09268
							334.9	2.06802	2.07128	2.07454	2.07943	2.08431	2.08594	2.08757
							335	2.06318	2.0664	2.06961	2.07443	2.07925	2.08086	2.08247
							335.1	2.05835	2.06151	2.06469	2.06944	2.0742	2.07578	2.07736
							335.2	2.0535	2.05663	2.05976	2.06445	2.06914	2.0707	2.07226
							335.3	2.04866	2.05175	2.05483	2.05945	2.06407	2.06562	2.06716
							335.4	2.04383	2.04687	2.0499	2.05446	2.05902	2.06053	2.06205
							335.5	2.03859	2.04164	2.04469	2.04926	2.05383	2.05535	2.05687
							335.6	2.03241	2.03559	2.03878	2.04355	2.04832	2.04991	2.0515
							335.7	2.02623	2.02955	2.03286	2.03784	2.04281	2.04447	2.04613
							335.8	2.02005	2.0235	2.02694	2.03212	2.0373	2.03902	2.04075
							335.9	2.01386	2.01745	2.02103	2.02641	2.03179	2.03358	2.03537
							336	2.00768	2.0114	2.01512	2.0207	2.02628	2.02814	2.03
							336.1	2.0015	2.00536	2.00921	2.01499	2.02077	2.0227	2.02463
							336.2	1.99532	1.99931	2.0033	2.00928	2.01527	2.01726	2.01926
							336.3	1.9895	1.99358	1.99765	2.00377	2.00988	2.01192	2.01396
							336.4	1.98451	1.98856	1.99261	1.99869	2.00477	2.0068	2.00882
							336.5	1.97952	1.98355	1.98758	1.99362	1.99966	2.00167	2.00369
							336.6	1.97487	1.9789	1.98292	1.98896	1.99499	1.997	1.99901
							336.7	1.97218	1.97631	1.98044	1.98664	1.99283	1.9949	1.99696
							336.8	1.96948	1.97372	1.97796	1.98432	1.99067	1.99279	1.99491
							336.9	1.96679	1.97113	1.97548	1.982	1.98852	1.99069	1.99286
							337	1.9634	1.96794	1.97249	1.9793	1.98612	1.98839	1.99066
							337.1	1.95994	1.96469	1.96945	1.97658	1.98371	1.98608	1.98846
							337.2	1.95648	1.96144	1.96641	1.97385	1.98129	1.98378	1.98626
							337.3	1.95302	1.95819	1.96337	1.97112	1.97888	1.98147	1.98405
							337.4	1.94956	1.95494	1.96032	1.96839	1.97646	1.97915	1.98184
							337.5	1.9461	1.95169	1.95728	1.96566	1.97405	1.97684	1.97964
							337.6	1.94264	1.94844	1.95424	1.96294	1.97164	1.97453	1.97743
							337.7	1.93919	1.94519	1.9512	1.96021	1.96922	1.97223	1.97523
							337.8	1.93573	1.94195	1.94816	1.95749	1.96681	1.96992	1.97303
							337.9	1.93261	1.93899	1.94536	1.95493	1.9645	1.96769	1.97088
							338	1.93024	1.93668	1.94312	1.95279	1.96245	1.96567	1.9689
							338.1	1.92787	1.93437	1.94088	1.95064	1.9604	1.96366	1.96691
							338.2	1.9255	1.93207	1.93864	1.9485	1.95835	1.96164	1.96492
							338.3	1.92312	1.92976	1.93639	1.94634	1.95629	1.95961	1.96293
							338.4	1.92075	1.92745	1.93415	1.9442	1.95425	1.95759	1.96094
							338.5	1.91838	1.92515	1.93191	1.94205	1.9522	1.95558	1.95896
							338.6	1.91601	1.92284	1.92967	1.93991	1.95015	1.95356	1.95697
							338.7	1.91365	1.92054	1.92743	1.93776	1.9481	1.95154	1.95499
							338.8	1.91127	1.91822	1.92518	1.93561	1.94604	1.94951	1.95299
							338.9	1.9089	1.91592	1.92294	1.93346	1.94399	1.9475	1.951
							339	1.9065	1.91358	1.92067	1.9313	1.94192	1.94547	1.94901
							339.1	1.90375	1.91095	1.91815	1.92895	1.93975	1.94335	1.94695
							339.2	1.90099	1.90831	1.91562	1.92659	1.93757	1.94122	1.94488
							339.3	1.89825	1.90568	1.91311	1.92425	1.93539	1.9391	1.94282
							339.4	1.8955	1.90305	1.91059	1.9219	1.93322	1.93699	1.94076
							339.5	1.89276	1.90042	1.90807	1.91956	1.93104	1.93487	1.9387
							339.6	1.89	1.89778	1.90555	1.9172	1.92885	1.93274	1.93662
							339.7	1.88726	1.89514	1.90303	1.91485	1.92668	1.93062	1.93456
							339.8	1.88451	1.89251	1.90051	1.91251	1.9245	1.9285	1.9325
							339.9	1.88177	1.88988	1.89799	1.91016	1.92233	1.92639	1.93044
							340	1.87902	1.88725	1.89547	1.90781	1.92015	1.92427	1.92838
							340.1	1.87627	1.88461	1.89295	1.90546	1.91797	1.92214	1.92631
							340.2	1.87352	1.88198	1.89043	1.90311	1.9158	1.92002	1.92425
							340.3	1.87078	1.87935	1.88791	1.90077	1.91362	1.9179	1.92219
							340.4	1.86803	1.87671	1.8854	1.89842	1.91144	1.91579	1.92013
							340.5	1.86554	1.87427	1.883	1.89609	1.90919	1.91355	1.91792
							340.6	1.86307	1.87182	1.88056	1.89368	1.90679	1.91116	1.91553
							340.7	1.86061	1.86937	1.87812	1.89126	1.9044	1.90877	1.91315
							340.8	1.85814	1.86691	1.87569	1.88884	1.902	1.90639	1.91077
							340.9	1.85567	1.86446	1.87325	1.88643	1.89961	1.904	1.90839
							341	1.85321	1.86201	1.87081	1.88401	1.89721	1.90161	1.90601
							341.1	1.85074	1.85956	1.86837	1.88159	1.89482	1.89922	1.90363
							341.2	1.84828	1.85711	1.86593	1.87918	1.89242	1.89683	1.90125
							341.3	1.84581	1.85465	1.8635	1.87676	1.89002	1.89445	1.89887
							341.4	1.84335	1.8522	1.86106	1.87434	1.88763	1.89206	1.89649
							341.5	1.84088	1.84975	1.85862	1.87193	1.88523	1.88967	1.8941
							341.6	1.83841	1.8473	1.85618	1.86951	1.88284	1.88728	1.89172
							341.7	1.83595	1.84485	1.85375	1.86709	1.88044	1.88489	1.88934
							341.8	1.83348	1.8424	1.85131	1.86468	1.87805	1.8825	1.88696
							341.9	1.83119	1.8401	1.849	1.86236	1.87571	1.88016	1.88461
							342	1.82933	1.83817	1.84701	1.86026	1.87352	1.87794	1.88235
							342.1	1.82748	1.83625	1.84502	1.85817	1.87133	1.87571	1.8801
							342.2	1.82562	1.83432	1.84302	1.85608	1.86913	1.87348	1.87784
							342.3	1.82376	1.8324	1.84103	1.85399	1.86694	1.87126	1.87558
							342.4	1.82181	1.83037	1.83893	1.85178	1.86462	1.8689	1.87319
							342.5	1.81946	1.82793	1.83639	1.8491	1.8618	1.86603	1.87027
							342.6	1.81711	1.82548	1.83386	1.84642	1.85898	1.86316	1.86735
							342.7	1.81475	1.82303	1.83131	1.84373	1.85615	1.86028	1.86442
							342.8	1.81241	1.82059	1.82877	1.84105	1.85332	1.85741	1.86151
							342.9	1.81006	1.81815	1.82623	1.83837	1.8505	1.85454	1.85859
							343	1.80771	1.8157	1.8237	1.83569	1.84768	1.85167	1.85567
							343.1	1.80536	1.81325	1.82115	1.833	1.84485	1.84879	1.85274
							343.2	1.80301	1.81081	1.81861	1.83032	1.84202	1.84592	1.84983
							343.3	1.80066	1.80837	1.81607	1.82764	1.8392	1.84305	1.84691
							343.4	1.79826	1.80588	1.8135	1.82493	1.83636	1.84017	1.84398
							343.5	1.79585	1.80339	1.81092	1.82222	1.83352	1.83728	1.84105
							343.6	1.79344	1.80089	1.80833	1.8195	1.83067	1.83439	1.83811
							343.7	1.79103	1.79839	1.80575	1.81679	1.82782	1.8315	1.83518
							343.8	1.78863	1.7959	1.80317	1.81408	1.82498	1.82862	1.83225
							343.9	1.78597	1.79314	1.80031	1.81106	1.82182	1.8254	1.82899
							344	1.78286	1.7899	1.79694	1.8075	1.81807	1.82159	1.82511
							344.1	1.77974	1.78665	1.79357	1.80394	1.81431	1.81776	1.82122
							344.2	1.77662	1.7834	1.79019	1.80037	1.81055	1.81394	1.81733
							344.3	1.7735	1.78016	1.78682	1.79681	1.80679	1.81012	1.81345
							344.4	1.77039	1.77692	1.78344	1.79324	1.80304	1.8063	1.80956
							344.5	1.76725	1.77366	1.78006	1.78967	1.79927	1.80247	1.80567
							344.6	1.76412	1.7704	1.77668	1.78609	1.79551	1.79865	1.80179
							344.7	1.76098	1.76713	1.77329	1.78252	1.79175	1.79482	1.7979
							344.8	1.75831	1.76436	1.77042	1.7795	1.78858	1.79161	1.79464
							344.9	1.75624	1.76223	1.76822	1.77721	1.78619	1.78919	1.79218
							345	1.75416	1.76009	1.76602	1.77491	1.7838	1.78676	1.78972
							345.1	1.75209	1.75796	1.76382	1.77261	1.78141	1.78434	1.78727
							345.2	1.75002	1.75582	1.76162	1.77031	1.77901	1.78191	1.7848
							345.3	1.74795	1.75368	1.75942	1.76802	1.77662	1.77948	1.78235
							345.4	1.74587	1.75154	1.75721	1.76571	1.77422	1.77705	1.77989
							345.5	1.74381	1.74941	1.75502	1.76342	1.77183	1.77463	1.77743
							345.6	1.74173	1.74727	1.75281	1.76112	1.76943	1.7722	1.77497
							345.7	1.73966	1.74514	1.75061	1.75883	1.76704	1.76978	1.77252
							345.8	1.73759	1.743	1.74841	1.75653	1.76464	1.76735	1.77005
							345.9	1.73552	1.74086	1.74621	1.75423	1.76225	1.76493	1.7676
							346	1.73344	1.73872	1.744	1.75193	1.75985	1.76249	1.76514
							346.1	1.73137	1.73659	1.74181	1.74964	1.75746	1.76007	1.76268
							346.2	1.72929	1.73445	1.7396	1.74733	1.75506	1.75764	1.76022
							346.3	1.72723	1.73232	1.73741	1.74504	1.75268	1.75522	1.75777
							346.4	1.72515	1.73018	1.7352	1.74274	1.75028	1.75279	1.7553
							346.5	1.72308	1.72804	1.733	1.74045	1.74789	1.75037	1.75285
							346.6	1.72094	1.72592	1.73089	1.73836	1.74583	1.74831	1.7508
							346.7	1.71893	1.72395	1.72897	1.7365	1.74404	1.74655	1.74906
							346.8	1.71692	1.72199	1.72705	1.73465	1.74225	1.74478	1.74731
							346.9	1.71491	1.72002	1.72513	1.73279	1.74046	1.74301	1.74557
							347	1.7129	1.71806	1.72321	1.73094	1.73867	1.74124	1.74382
							347.1	1.7109	1.71609	1.72129	1.72908	1.73688	1.73948	1.74208
							347.2	1.70889	1.71413	1.71937	1.72723	1.73509	1.73771	1.74033
							347.3	1.70688	1.71216	1.71745	1.72537	1.7333	1.73594	1.73858
							347.4	1.70487	1.7102	1.71553	1.72352	1.73151	1.73417	1.73684
							347.5	1.70286	1.70823	1.71361	1.72166	1.72972	1.73241	1.73509
							347.6	1.70085	1.70627	1.71168	1.71981	1.72793	1.73064	1.73335
							347.7	1.69885	1.70431	1.70976	1.71795	1.72614	1.72887	1.7316
							347.8	1.69684	1.70234	1.70784	1.7161	1.72435	1.7271	1.72986
							347.9	1.69483	1.70038	1.70592	1.71424	1.72256	1.72534	1.72811
							348	1.69282	1.69841	1.704	1.71239	1.72077	1.72357	1.72636
							348.1	1.69081	1.69645	1.70208	1.71053	1.71898	1.7218	1.72462
							348.2	1.68898	1.69467	1.70036	1.70889	1.71742	1.72026	1.72311
							348.3	1.68768	1.69344	1.69921	1.70785	1.7165	1.71938	1.72226
							348.4	1.68655	1.69237	1.69818	1.70691	1.71563	1.71854	1.72145
							348.5	1.68542	1.69129	1.69716	1.70596	1.71476	1.71769	1.72063
							348.6	1.6843	1.69022	1.69614	1.70502	1.7139	1.71686	1.71982
							348.7	1.68317	1.68914	1.69511	1.70407	1.71303	1.71602	1.719
							348.8	1.68204	1.68806	1.69409	1.70312	1.71216	1.71517	1.71818
							348.9	1.68091	1.68699	1.69306	1.70218	1.71129	1.71433	1.71737
							349	1.67979	1.68592	1.69205	1.70124	1.71043	1.71349	1.71656
							349.1	1.67866	1.68484	1.69102	1.70029	1.70956	1.71265	1.71574
							349.2	1.67753	1.68376	1.68999	1.69934	1.70869	1.71181	1.71492
							349.3	1.67661	1.68287	1.68913	1.69851	1.7079	1.71103	1.71415
							349.4	1.67583	1.68209	1.68835	1.69775	1.70714	1.71027	1.71341
							349.5	1.67505	1.68132	1.68758	1.69699	1.70639	1.70952	1.71266
							349.6	1.67426	1.68054	1.68681	1.69622	1.70564	1.70877	1.71191
							349.7	1.67349	1.67977	1.68605	1.69547	1.70489	1.70803	1.71117
							349.8	1.67271	1.67899	1.68528	1.69471	1.70414	1.70728	1.71042
							349.9	1.67193	1.67822	1.68451	1.69395	1.70338	1.70653	1.70967
							350	1.67115	1.67745	1.68375	1.69319	1.70264	1.70579	1.70893
							350.1	1.67037	1.67667	1.68297	1.69243	1.70188	1.70503	1.70819
							350.2	1.66959	1.6759	1.6822	1.69167	1.70113	1.70428	1.70744
							350.3	1.66881	1.67512	1.68144	1.69091	1.70038	1.70353	1.70669
							350.4	1.66802	1.67434	1.68066	1.69014	1.69962	1.70279	1.70595
							350.5	1.66719	1.67352	1.67986	1.68936	1.69886	1.70202	1.70519
							350.6	1.66636	1.67271	1.67905	1.68857	1.69809	1.70126	1.70443
							350.7	1.66555	1.6719	1.67826	1.68779	1.69733	1.70051	1.70369
							350.8	1.66654	1.67301	1.67948	1.68919	1.6989	1.70214	1.70537
							350.9	1.66754	1.67413	1.68072	1.6906	1.70048	1.70377	1.70707
							351	1.66855	1.67525	1.68195	1.69201	1.70206	1.70541	1.70877
							351.1	1.66955	1.67637	1.68319	1.69342	1.70365	1.70706	1.71047
							351.2	1.67056	1.67749	1.68443	1.69483	1.70523	1.7087	1.71217
							351.3	1.67156	1.67861	1.68566	1.69624	1.70681	1.71034	1.71386
							351.4	1.6726	1.67976	1.68692	1.69767	1.70841	1.71199	1.71558
							351.5	1.67364	1.68092	1.68819	1.6991	1.71001	1.71364	1.71728
							351.6	1.67469	1.68207	1.68945	1.70053	1.7116	1.71529	1.71899
							351.7	1.67574	1.68323	1.69073	1.70197	1.71321	1.71695	1.7207
							351.8	1.67679	1.68439	1.69199	1.7034	1.7148	1.7186	1.72241
							351.9	1.67784	1.68555	1.69327	1.70484	1.71641	1.72026	1.72412
							352	1.67888	1.68671	1.69453	1.70627	1.718	1.72191	1.72582
							352.1	1.67993	1.68786	1.6958	1.7077	1.7196	1.72356	1.72753
							352.2	1.68098	1.68902	1.69707	1.70913	1.7212	1.72522	1.72924
							352.3	1.68202	1.69018	1.69833	1.71056	1.7228	1.72687	1.73095
							352.4	1.68307	1.69133	1.6996	1.71199	1.72439	1.72852	1.73265
							352.5	1.6839	1.6923	1.70071	1.71331	1.72592	1.73012	1.73432
							352.6	1.68452	1.69309	1.70166	1.71452	1.72737	1.73166	1.73594
							352.7	1.68515	1.69389	1.70262	1.71573	1.72884	1.7332	1.73757
							352.8	1.68577	1.69467	1.70358	1.71693	1.73029	1.73474	1.73919
							352.9	1.68639	1.69546	1.70453	1.71814	1.73174	1.73628	1.74081
							353	1.68702	1.69626	1.70549	1.71935	1.73321	1.73782	1.74244
							353.1	1.68755	1.69695	1.70635	1.72044	1.73454	1.73924	1.74394
							353.2	1.68769	1.69723	1.70677	1.72108	1.73538	1.74015	1.74492
							353.3	1.68785	1.69753	1.7072	1.72172	1.73624	1.74107	1.74591
							353.4	1.68799	1.69781	1.70763	1.72235	1.73708	1.74199	1.74689
							353.5	1.68814	1.6981	1.70805	1.72299	1.73792	1.7429	1.74788
							353.6	1.68829	1.69838	1.70848	1.72362	1.73876	1.74381	1.74886
							353.7	1.68843	1.69867	1.7089	1.72425	1.7396	1.74472	1.74984
							353.8	1.68896	1.69928	1.7096	1.72509	1.74057	1.74573	1.7509
							353.9	1.68964	1.70003	1.71042	1.72601	1.74159	1.74679	1.75198
							354	1.69032	1.70078	1.71123	1.72692	1.74261	1.74784	1.75307
							354.1	1.691	1.70153	1.71206	1.72785	1.74364	1.7489	1.75417
							354.2	1.69168	1.70227	1.71287	1.72876	1.74466	1.74996	1.75526
							354.3	1.69235	1.70302	1.71368	1.72968	1.74568	1.75101	1.75634
							354.4	1.69303	1.70377	1.7145	1.7306	1.7467	1.75206	1.75743
							354.5	1.69371	1.70451	1.71531	1.73152	1.74772	1.75312	1.75852
							354.6	1.69439	1.70526	1.71613	1.73243	1.74874	1.75417	1.75961
							354.7	1.69506	1.706	1.71694	1.73335	1.74975	1.75522	1.76069
							354.8	1.69575	1.70676	1.71776	1.73427	1.75078	1.75629	1.76179
							354.9	1.69643	1.7075	1.71858	1.73519	1.7518	1.75734	1.76288
							355	1.69711	1.70825	1.71939	1.73611	1.75282	1.75839	1.76397
							355.1	1.69778	1.70899	1.72021	1.73702	1.75384	1.75945	1.76505
							355.2	1.69846	1.70974	1.72102	1.73794	1.75486	1.7605	1.76614
							355.3	1.69914	1.71049	1.72183	1.73886	1.75588	1.76155	1.76723
							355.4	1.69981	1.71123	1.72265	1.73977	1.7569	1.76261	1.76831
							355.5	1.70049	1.71198	1.72346	1.74069	1.75792	1.76366	1.7694
							355.6	1.70118	1.71273	1.72429	1.74162	1.75895	1.76472	1.7705
							355.7	1.70193	1.71354	1.72515	1.74257	1.75999	1.7658	1.7716
							355.8	1.70276	1.71442	1.72608	1.74357	1.76106	1.76689	1.77272
							355.9	1.70359	1.7153	1.727	1.74457	1.76213	1.76798	1.77384
							356	1.70442	1.71617	1.72793	1.74556	1.7632	1.76908	1.77496
							356.1	1.70488	1.71667	1.72845	1.74613	1.7638	1.76969	1.77558
							356.2	1.70486	1.71664	1.72842	1.7461	1.76377	1.76966	1.77556
							356.3	1.70484	1.71662	1.7284	1.74608	1.76375	1.76964	1.77554
							356.4	1.70482	1.7166	1.72839	1.74606	1.76373	1.76963	1.77552
							356.5	1.7048	1.71659	1.72837	1.74604	1.76371	1.76961	1.7755
							356.6	1.70478	1.71656	1.72834	1.74602	1.76369	1.76958	1.77547
							356.7	1.70476	1.71654	1.72832	1.746	1.76367	1.76956	1.77545
							356.8	1.70474	1.71652	1.72831	1.74598	1.76365	1.76954	1.77543
							356.9	1.70473	1.71651	1.72829	1.74596	1.76363	1.76952	1.77541
							357	1.7047	1.71648	1.72826	1.74593	1.7636	1.76949	1.77538
							357.1	1.70468	1.71646	1.72824	1.74591	1.76358	1.76947	1.77536
							357.2	1.70467	1.71645	1.72822	1.74589	1.76356	1.76945	1.77534
							357.3	1.70419	1.71594	1.72769	1.74532	1.76295	1.76883	1.7747
							357.4	1.70332	1.71503	1.72673	1.74429	1.76184	1.76769	1.77354
							357.5	1.70203	1.71374	1.72545	1.74302	1.76058	1.76644	1.77229
							357.6	1.70066	1.71239	1.72412	1.74171	1.7593	1.76516	1.77103
							357.7	1.69929	1.71104	1.72278	1.7404	1.75802	1.76389	1.76976
							357.8	1.69792	1.70968	1.72145	1.73909	1.75673	1.76262	1.7685
							357.9	1.69656	1.70834	1.72012	1.73779	1.75546	1.76135	1.76724
							358	1.69519	1.70699	1.71879	1.73648	1.75418	1.76008	1.76597
							358.1	1.69382	1.70564	1.71745	1.73517	1.75289	1.7588	1.76471
							358.2	1.69246	1.70429	1.71612	1.73387	1.75161	1.75753	1.76344
							358.3	1.69109	1.70294	1.71479	1.73256	1.75034	1.75626	1.76219
							358.4	1.68972	1.70159	1.71346	1.73126	1.74906	1.75499	1.76092
							358.5	1.68836	1.70024	1.71212	1.72995	1.74777	1.75371	1.75966
							358.6	1.68699	1.69889	1.71079	1.72864	1.74649	1.75244	1.75839
							358.7	1.68562	1.69754	1.70946	1.72734	1.74521	1.75117	1.75713
							358.8	1.68426	1.69619	1.70813	1.72603	1.74393	1.7499	1.75587
							358.9	1.68289	1.69484	1.70679	1.72472	1.74265	1.74863	1.7546
							359	1.68152	1.69349	1.70546	1.72341	1.74137	1.74735	1.75334
							359.1	1.68016	1.69215	1.70413	1.72211	1.74009	1.74609	1.75208
							359.2	1.67887	1.69087	1.70286	1.72085	1.73884	1.74483	1.75083
							359.3	1.67788	1.68984	1.7018	1.71974	1.73768	1.74366	1.74964
							359.4	1.67689	1.68882	1.70074	1.71863	1.73652	1.74249	1.74845
							359.5	1.67559	1.68746	1.69934	1.71715	1.73497	1.74091	1.74685
							359.6	1.67332	1.68509	1.69686	1.71452	1.73217	1.73806	1.74394
							359.7	1.67105	1.68272	1.69438	1.71188	1.72938	1.73521	1.74104
							359.8	1.66879	1.68035	1.6919	1.70924	1.72658	1.73236	1.73814
							359.9	1.66651	1.67796	1.68942	1.7066	1.72378	1.7295	1.73523
							360	1.66425	1.67559	1.68694	1.70396	1.72098	1.72666	1.73233
							360.1	1.66198	1.67322	1.68446	1.70132	1.71819	1.72381	1.72943
							360.2	1.65971	1.67085	1.68198	1.69869	1.71539	1.72096	1.72653
							360.3	1.65744	1.66847	1.6795	1.69605	1.71259	1.71811	1.72362
							360.4	1.65517	1.66609	1.67702	1.6934	1.70979	1.71525	1.72071
							360.5	1.6529	1.66372	1.67454	1.69077	1.70699	1.7124	1.71781
							360.6	1.65063	1.66135	1.67206	1.68813	1.7042	1.70955	1.71491
							360.7	1.64837	1.65898	1.66958	1.68549	1.7014	1.70671	1.71201
							360.8	1.64609	1.65659	1.6671	1.68285	1.6986	1.70385	1.7091
							360.9	1.64383	1.65422	1.66462	1.68021	1.6958	1.701	1.7062
							361	1.64202	1.65234	1.66265	1.67813	1.6936	1.69876	1.70392
							361.1	1.64094	1.65122	1.66149	1.67691	1.69233	1.69746	1.7026
							361.2	1.63985	1.65009	1.66032	1.67568	1.69104	1.69616	1.70128
							361.3	1.63876	1.64896	1.65916	1.67447	1.68977	1.69487	1.69997
							361.4	1.63768	1.64784	1.658	1.67325	1.68849	1.69357	1.69866
							361.5	1.63659	1.64672	1.65684	1.67203	1.68722	1.69228	1.69734
							361.6	1.63549	1.64558	1.65566	1.6708	1.68593	1.69097	1.69602
							361.7	1.63432	1.64438	1.65445	1.66954	1.68463	1.68966	1.69469
							361.8	1.63316	1.64319	1.65323	1.66828	1.68333	1.68834	1.69336
							361.9	1.63199	1.642	1.652	1.66701	1.68202	1.68703	1.69203
							362	1.63082	1.6408	1.65078	1.66575	1.68071	1.6857	1.69069
							362.1	1.62966	1.63961	1.64956	1.66449	1.67941	1.68439	1.68936
							362.2	1.62849	1.63841	1.64834	1.66322	1.67811	1.68307	1.68803
							362.3	1.62733	1.63722	1.64712	1.66196	1.67681	1.68176	1.68671
							362.4	1.62615	1.63602	1.64589	1.66069	1.6755	1.68043	1.68537
							362.5	1.62499	1.63483	1.64467	1.65943	1.6742	1.67912	1.68404
							362.6	1.62382	1.63364	1.64345	1.65817	1.6729	1.6778	1.68271
							362.7	1.62265	1.63244	1.64222	1.6569	1.67158	1.67648	1.68137
							362.8	1.62149	1.63125	1.641	1.65564	1.67028	1.67516	1.68004
							362.9	1.62032	1.63005	1.63979	1.65438	1.66898	1.67385	1.67871
							363	1.61916	1.62886	1.63857	1.65312	1.66768	1.67253	1.67738
							363.1	1.61745	1.6272	1.63694	1.65157	1.66619	1.67106	1.67594
							363.2	1.61557	1.62539	1.6352	1.64993	1.66465	1.66956	1.67447
							363.3	1.6137	1.62358	1.63346	1.64829	1.66311	1.66805	1.673
							363.4	1.61183	1.62177	1.63173	1.64665	1.66158	1.66655	1.67152
							363.5	1.60994	1.61996	1.62998	1.645	1.66003	1.66504	1.67004
							363.6	1.60807	1.61815	1.62824	1.64336	1.65849	1.66353	1.66857
							363.7	1.60582	1.61595	1.62608	1.64128	1.65647	1.66154	1.6666
							363.8	1.60337	1.61354	1.6237	1.63895	1.6542	1.65928	1.66436
							363.9	1.60093	1.61113	1.62132	1.63662	1.65192	1.65702	1.66212
							364	1.59858	1.6088	1.61902	1.63435	1.64968	1.65479	1.6599
							364.1	1.59677	1.60694	1.61711	1.63236	1.64761	1.65269	1.65778
							364.2	1.59498	1.60509	1.61521	1.63038	1.64555	1.65061	1.65567
							364.3	1.59318	1.60324	1.6133	1.6284	1.64349	1.64852	1.65356
							364.4	1.59137	1.60139	1.61139	1.62641	1.64143	1.64643	1.65143
							364.5	1.58958	1.59954	1.60949	1.62443	1.63937	1.64434	1.64932
							364.6	1.58778	1.59769	1.60759	1.62245	1.63731	1.64226	1.64721
							364.7	1.58598	1.59583	1.60568	1.62046	1.63524	1.64017	1.64509
							364.8	1.58418	1.59398	1.60378	1.61848	1.63318	1.63808	1.64298
							364.9	1.58238	1.59213	1.60188	1.6165	1.63112	1.63599	1.64087
							365	1.58059	1.59028	1.59998	1.61452	1.62906	1.63391	1.63876

## Sheet: Fig6
Experimental results
C60
E(MeV)	Se(keV/nm)	mean diameter	error (nm)
1	21.5	0	1.5
2	29.3	3.176	0.728
4	39.4	3.602	0.553
6	45.9	4.877	1.315
9	52.2	7.137	1.638
1.03 GeV Bi
(4.93 MeV/u)	41	0
U Bragg peak
(4.62 MeV/u)	49.3	0
TTMD simulations
velocity (MeV/u)	Se(keV/nm)	mean diameter (nm)	error (nm)
0.05	20	2.401	0.418
0.05	40	4.503	1.1
0.05	60	6.398	1.193
4.93	20	0	0.05
4.93	40	0.703	0.0684
4.93	60	2.78	0.168
